# Supplementary material for: Lactobacillus johnsonii-derived extracellular vesicles modulate gut microbiota metabolites and macrophage-related immune responses against Salmonella Typhimurium infection
Source: Vet Res. 2026 Apr 29;57:95. doi: 10.1186/s13567-026-01750-w (PMC13214080; doi:10.1186/s13567-026-01750-w)
Supplement: Supplementary file 5 — Additional file 5. List of proteomic compositions of Lactobacillus johnsonii-derived extracellular vesicles related to Figure 5. [file 13567_2026_1750_MOESM5_ESM.xlsx]

## Sheet: Summary
Header line description of table			Spectrum database search for three repeated experiments analysis summary
Peptides	Number of peptides which spectrum hit
Unique peptides	Number of unique peptides which spectrums hit		Peptides	Unique peptides	Identified proteins
Identified proteins	Number of proteins detected by spectrum search analysis		1536	1535	585
Header line description of worksheet "Protein_ident"
Protein accession	Protein accession number of database used for search
Protein description	Protein functional description
Gene name	Name of the gene associated to the protein sequence
Coverage [%]	Percent of identified peptide sequence covering in protein sequence
Peptides	Number of peptides which spectrums hit
Razor + unique peptides	Number of razor and unique peptides which spectrums hit
Unique peptides	Number of unique peptides which spectrums hit
Header line description of worksheet "Peptide_ident"
Sequence	Identified peptide amino acid sequence
Length	Identified peptide amino acid length
Protein accession	Protein accession number of database used for search
Protein description	Protein functional description
Gene name	Name of the gene associated to the protein sequence
Charge	The charge-state of the peptide
Unique [yes/no]	The peptide is or no unique to a single protein group
Coverage [%]	Percent of identified peptide sequence covering in protein sequence

## Sheet: Total proteins
Additional file 5 - Proteome composition of Lactobacillus johnsonii extracellular vesicles, related to figure 5
Protein accession	Protein description	Gene name	Coverage [%]	Peptides	Razor + unique peptides	Unique peptides	Intensity
D0R2H3	dITP/XTP pyrophosphatase OS=Lactobacillus johnsonii (strain FI9785) OX=633699 GN=FI9785_499 PE=3 SV=1	FI9785_499	14.49	3	3	3	4901740
D0R2M8	CTP synthase OS=Lactobacillus johnsonii (strain FI9785) OX=633699 GN=pyrG PE=3 SV=1	pyrG	4.63	2	2	2	160760
D0R4B1	Aspartate-semialdehyde dehydrogenase OS=Lactobacillus johnsonii (strain FI9785) OX=633699 GN=asd PE=3 SV=1	asd	8.52	2	2	2	1329730
D0R1J1	DNA-directed RNA polymerase subunit beta' OS=Lactobacillus johnsonii (strain FI9785) OX=633699 GN=rpoC PE=3 SV=1	rpoC	0.65	1	1	1	134631
D0R1L8	Adenylate kinase OS=Lactobacillus johnsonii (strain FI9785) OX=633699 GN=adk PE=3 SV=1	adk	14.29	3	3	3	1220060
D0R1M3	DNA-directed RNA polymerase subunit alpha OS=Lactobacillus johnsonii (strain FI9785) OX=633699 GN=rpoA PE=3 SV=1	rpoA	7.37	2	2	2	365773
D0R1N2	Lysine--tRNA ligase OS=Lactobacillus johnsonii (strain FI9785) OX=633699 GN=lysS PE=3 SV=1	lysS	1.75	1	1	1	550610
D0R1Q5	2,3-bisphosphoglycerate-dependent phosphoglycerate mutase OS=Lactobacillus johnsonii (strain FI9785) OX=633699 GN=gpm PE=3 SV=1	gpm	13.48	3	3	3	178462
D0R1S2	Tyrosine--tRNA ligase OS=Lactobacillus johnsonii (strain FI9785) OX=633699 GN=tyrS PE=3 SV=1	tyrS	5	2	2	2	154845
D0R1V0	Ribosomal RNA small subunit methyltransferase A OS=Lactobacillus johnsonii (strain FI9785) OX=633699 GN=rsmA PE=3 SV=1	rsmA	8.11	3	3	3	257966
D0R232	D-alanine--D-alanine ligase OS=Lactobacillus johnsonii (strain FI9785) OX=633699 GN=ddlA PE=3 SV=1	ddlA	23.82	7	7	7	3459770
D0R294	Glutamate--tRNA ligase OS=Lactobacillus johnsonii (strain FI9785) OX=633699 GN=gltX PE=3 SV=1	gltX	1.8	1	1	1	369754
D0R2E0	Adenylosuccinate synthetase OS=Lactobacillus johnsonii (strain FI9785) OX=633699 GN=purA PE=3 SV=1	purA	15.85	7	7	7	7318950
D0R2F3	Chaperonin GroEL OS=Lactobacillus johnsonii (strain FI9785) OX=633699 GN=groEL PE=3 SV=1	groEL	17.13	7	7	7	2205590
D0R2F7	Holliday junction branch migration complex subunit RuvA OS=Lactobacillus johnsonii (strain FI9785) OX=633699 GN=ruvA PE=3 SV=1	ruvA	5.21	1	1	1	115965
D0R2G4	Alanine--tRNA ligase OS=Lactobacillus johnsonii (strain FI9785) OX=633699 GN=alaS PE=3 SV=1	alaS	3.29	3	3	3	95153.8
D0R2L4	Serine hydroxymethyltransferase OS=Lactobacillus johnsonii (strain FI9785) OX=633699 GN=glyA PE=3 SV=1	glyA	2.92	1	1	1	845093
D0R2M0	UDP-N-acetylmuramoyl-tripeptide--D-alanyl-D-alanine ligase OS=Lactobacillus johnsonii (strain FI9785) OX=633699 GN=murF PE=3 SV=1	murF	4.84	2	2	2	2300120
D0R2N4	L-lactate dehydrogenase OS=Lactobacillus johnsonii (strain FI9785) OX=633699 GN=ldh PE=3 SV=1	ldh	36.22	9	9	9	289841000
D0R2P3	ATP-dependent zinc metalloprotease FtsH OS=Lactobacillus johnsonii (strain FI9785) OX=633699 GN=ftsH PE=3 SV=1	ftsH	4.38	3	3	3	891297
D0R2U4	Demethylmenaquinone methyltransferase OS=Lactobacillus johnsonii (strain FI9785) OX=633699 GN=menG PE=3 SV=1	menG	4.17	1	1	1	122125
D0R362	Ribokinase OS=Lactobacillus johnsonii (strain FI9785) OX=633699 GN=rbsK PE=3 SV=1	rbsK	3.25	1	1	1	471073
D0R375	Hypoxanthine phosphoribosyltransferase OS=Lactobacillus johnsonii (strain FI9785) OX=633699 GN=hpt PE=3 SV=1	hpt	16.4	4	4	4	579816
D0R383	Methionine aminopeptidase OS=Lactobacillus johnsonii (strain FI9785) OX=633699 GN=pepM PE=3 SV=1	pepM	3.28	1	1	1	406445
D0R397	Glutamine--fructose-6-phosphate aminotransferase [isomerizing] OS=Lactobacillus johnsonii (strain FI9785) OX=633699 GN=glmS PE=3 SV=1	glmS	2.49	1	1	1	93810.7
D0R3E8	Phosphate acyltransferase OS=Lactobacillus johnsonii (strain FI9785) OX=633699 GN=plsX PE=3 SV=1	plsX	4.2	1	1	1	83060
D0R3F6	Ribonuclease 3 OS=Lactobacillus johnsonii (strain FI9785) OX=633699 GN=rnc PE=3 SV=1	rnc	12.83	2	2	2	306631
D0R3F8	Signal recognition particle receptor FtsY OS=Lactobacillus johnsonii (strain FI9785) OX=633699 GN=ftsY PE=3 SV=1	ftsY	12.67	5	5	5	2458720
D0R3G1	Signal recognition particle protein OS=Lactobacillus johnsonii (strain FI9785) OX=633699 GN=ffh PE=3 SV=1	ffh	2.1	1	1	1	74209.2
D0R3H9	Uridylate kinase OS=Lactobacillus johnsonii (strain FI9785) OX=633699 GN=pyrH PE=3 SV=1	pyrH	4.98	1	1	1	322235
D0R3I2	Phosphatidate cytidylyltransferase OS=Lactobacillus johnsonii (strain FI9785) OX=633699 GN=cdsA PE=3 SV=1	cdsA	7.6	2	2	2	1993800
D0R3R0	Enolase OS=Lactobacillus johnsonii (strain FI9785) OX=633699 GN=eno PE=3 SV=1	eno	38.55	13	13	13	1648900000
D0R3S0	Fumarate hydratase class II OS=Lactobacillus johnsonii (strain FI9785) OX=633699 GN=fumC PE=3 SV=1	fumC	3.21	1	1	1	47229.4
D0R3S2	L-lactate dehydrogenase OS=Lactobacillus johnsonii (strain FI9785) OX=633699 GN=ldh PE=3 SV=1	ldh	9.09	3	3	3	1077290
D0R3T2	D-aminoacyl-tRNA deacylase OS=Lactobacillus johnsonii (strain FI9785) OX=633699 GN=dtd PE=3 SV=1	dtd	8.28	1	1	1	94316.7
D0R3T4	Aspartate--tRNA ligase OS=Lactobacillus johnsonii (strain FI9785) OX=633699 GN=aspS PE=3 SV=1	aspS	6.65	4	4	4	209380
D0R3X4	Orotidine 5'-phosphate decarboxylase OS=Lactobacillus johnsonii (strain FI9785) OX=633699 GN=pyrF PE=3 SV=1	pyrF	11.06	2	2	2	1796320
D0R467	DNA topoisomerase 4 subunit A OS=Lactobacillus johnsonii (strain FI9785) OX=633699 GN=parC PE=3 SV=1	parC	1.09	1	1	1	63686
D0R469	Glycerol-3-phosphate acyltransferase OS=Lactobacillus johnsonii (strain FI9785) OX=633699 GN=plsY PE=3 SV=1	plsY	10.09	2	2	2	303653
D0R4B4	4-hydroxy-tetrahydrodipicolinate synthase OS=Lactobacillus johnsonii (strain FI9785) OX=633699 GN=dapA PE=3 SV=1	dapA	23.72	5	5	5	3713890
D0R4B7	Diaminopimelate decarboxylase OS=Lactobacillus johnsonii (strain FI9785) OX=633699 GN=lysA PE=3 SV=1	lysA	5.99	2	2	2	855895
D0R4E8	Methylenetetrahydrofolate--tRNA-(uracil-5-)-methyltransferase TrmFO OS=Lactobacillus johnsonii (strain FI9785) OX=633699 GN=trmFO PE=3 SV=1	trmFO	2.74	1	1	1	191819
D0R4F7	CCA-adding enzyme OS=Lactobacillus johnsonii (strain FI9785) OX=633699 GN=cca PE=3 SV=1	cca	2.26	1	1	1	67203.4
D0R4I1	ATP-dependent 6-phosphofructokinase OS=Lactobacillus johnsonii (strain FI9785) OX=633699 GN=pfk PE=3 SV=1	pfk	7.52	2	2	2	561326
D0R4Q4	Phosphopantetheine adenylyltransferase OS=Lactobacillus johnsonii (strain FI9785) OX=633699 GN=coaD PE=3 SV=1	coaD	5.42	1	1	1	168353
D0R4Q8	Large ribosomal subunit assembly factor BipA OS=Lactobacillus johnsonii (strain FI9785) OX=633699 GN=typA PE=3 SV=1	typA	2.91	2	2	2	213378
D0R4S8	Cell division protein FtsZ OS=Lactobacillus johnsonii (strain FI9785) OX=633699 GN=ftsZ PE=3 SV=1	ftsZ	3.06	1	1	1	182761
D0R4T1	UDP-N-acetylglucosamine--N-acetylmuramyl-(pentapeptide) pyrophosphoryl-undecaprenol N-acetylglucosamine transferase OS=Lactobacillus johnsonii (strain FI9785) OX=633699 GN=murG PE=3 SV=1	murG	9.19	3	3	3	266901
D0R4V0	Probable tRNA sulfurtransferase OS=Lactobacillus johnsonii (strain FI9785) OX=633699 GN=thiI PE=3 SV=1	thiI	3.21	1	1	1	27219.3
D0R4W5	ATP synthase subunit beta OS=Lactobacillus johnsonii (strain FI9785) OX=633699 GN=atpD PE=3 SV=1	atpD	12.71	6	6	6	125560000
D0R4W7	ATP synthase subunit alpha OS=Lactobacillus johnsonii (strain FI9785) OX=633699 GN=atpA PE=3 SV=1	atpA	22.47	9	9	9	44384400
D0R4W9	ATP synthase subunit b OS=Lactobacillus johnsonii (strain FI9785) OX=633699 GN=atpF PE=3 SV=1	atpF	15.06	2	2	2	2150120
D0R4X2	Uracil phosphoribosyltransferase OS=Lactobacillus johnsonii (strain FI9785) OX=633699 GN=upp PE=3 SV=1	upp	11.96	2	2	2	180964
D0R4X7	Lipid II isoglutaminyl synthase (glutamine-hydrolyzing) subunit MurT OS=Lactobacillus johnsonii (strain FI9785) OX=633699 GN=murT PE=3 SV=1	murT	2.67	1	1	1	78614.5
D0R4Y3	Glucose-6-phosphate isomerase OS=Lactobacillus johnsonii (strain FI9785) OX=633699 GN=pgi PE=3 SV=1	pgi	28.64	12	12	12	18444500
D0R4Z3	Inulosucrase InuJ OS=Lactobacillus johnsonii (strain FI9785) OX=633699 GN=inuJ PE=3 SV=1	inuJ	11.94	8	8	8	18601400
D0R4Z4	Acetate kinase OS=Lactobacillus johnsonii (strain FI9785) OX=633699 GN=ackA PE=3 SV=1	ackA	6.47	2	2	2	1027720
D0R530	Enolase OS=Lactobacillus johnsonii (strain FI9785) OX=633699 GN=eno PE=3 SV=1	eno	25.69	8	8	8	2494990
D0R531	Triosephosphate isomerase OS=Lactobacillus johnsonii (strain FI9785) OX=633699 GN=tpi PE=3 SV=1	tpi	57.77	12	12	12	34720000
D0R541	UvrABC system protein A OS=Lactobacillus johnsonii (strain FI9785) OX=633699 GN=uvrA PE=3 SV=1	uvrA	1.26	1	1	1	107445
D0R554	Protein translocase subunit SecA OS=Lactobacillus johnsonii (strain FI9785) OX=633699 GN=secA PE=3 SV=1	secA	2.75	2	2	2	192886
D0R561	Protein RecA OS=Lactobacillus johnsonii (strain FI9785) OX=633699 GN=recA PE=3 SV=1	recA	6.61	2	2	2	159001
D0R583	Phosphoenolpyruvate-protein phosphotransferase OS=Lactobacillus johnsonii (strain FI9785) OX=633699 GN=ptsI PE=3 SV=1	ptsI	5.87	3	3	3	691407
D0R5A3	tRNA dimethylallyltransferase OS=Lactobacillus johnsonii (strain FI9785) OX=633699 GN=miaA PE=3 SV=1	miaA	7.19	2	2	2	127256
D0R5B5	Phenylalanine--tRNA ligase beta subunit OS=Lactobacillus johnsonii (strain FI9785) OX=633699 GN=pheT PE=3 SV=1	pheT	3.61	3	3	3	435299
D0R5D6	Threonine--tRNA ligase OS=Lactobacillus johnsonii (strain FI9785) OX=633699 GN=thrS PE=3 SV=1	thrS	6.07	4	4	4	358092
D0R5E7	UDP-N-acetylmuramate--L-alanine ligase OS=Lactobacillus johnsonii (strain FI9785) OX=633699 GN=murC PE=3 SV=1	murC	16.7	6	6	6	2629610
D0R5L2	NH(3)-dependent NAD(+) synthetase OS=Lactobacillus johnsonii (strain FI9785) OX=633699 GN=nadE PE=3 SV=1	nadE	9.03	2	2	2	233135
D0R5U1	PTS system mannose-specific EIIAB component OS=Lactobacillus johnsonii (strain FI9785) OX=633699 GN=FI9785_1601 PE=4 SV=1	FI9785_1601	3.27	1	1	1	73857.7
D0R600	UDP-N-acetylmuramyl-tripeptide synthetase OS=Lactobacillus johnsonii (strain FI9785) OX=633699 GN=murE PE=3 SV=1	murE	21.8	10	10	10	12691600
D0R6B6	Glucosamine-6-phosphate deaminase OS=Lactobacillus johnsonii (strain FI9785) OX=633699 GN=nagB PE=3 SV=1	nagB	4.18	1	1	1	1247470
D0R6E2	6-phosphogluconate dehydrogenase, decarboxylating OS=Lactobacillus johnsonii (strain FI9785) OX=633699 GN=gnd PE=3 SV=1	gnd	8.66	3	3	3	4960460
D0R1J0	DNA-directed RNA polymerase subunit beta OS=Lactobacillus johnsonii (strain FI9785) OX=633699 GN=rpoB PE=3 SV=1	rpoB	0.66	1	1	1	179658
D0R1J3	Small ribosomal subunit protein uS12 OS=Lactobacillus johnsonii (strain FI9785) OX=633699 GN=rpsL PE=3 SV=1	rpsL	15.56	2	2	2	1257560
D0R1J4	Small ribosomal subunit protein uS7 OS=Lactobacillus johnsonii (strain FI9785) OX=633699 GN=rpsG PE=3 SV=1	rpsG	7.05	1	1	1	577184
D0R1J5	Elongation factor G OS=Lactobacillus johnsonii (strain FI9785) OX=633699 GN=fusA PE=3 SV=1	fusA	11.03	6	6	6	740990
D0R1J6	Small ribosomal subunit protein uS10 OS=Lactobacillus johnsonii (strain FI9785) OX=633699 GN=rpsJ PE=3 SV=1	rpsJ	21.57	2	2	2	9750240
D0R1J7	Large ribosomal subunit protein uL3 OS=Lactobacillus johnsonii (strain FI9785) OX=633699 GN=rplC PE=3 SV=1	rplC	13.4	3	3	3	258616
D0R1J8	Large ribosomal subunit protein uL4 OS=Lactobacillus johnsonii (strain FI9785) OX=633699 GN=rplD PE=3 SV=1	rplD	27.8	5	5	5	1944900
D0R1J9	Large ribosomal subunit protein uL23 OS=Lactobacillus johnsonii (strain FI9785) OX=633699 GN=rplW PE=3 SV=1	rplW	19.39	2	2	2	16454300
D0R1K0	Large ribosomal subunit protein uL2 OS=Lactobacillus johnsonii (strain FI9785) OX=633699 GN=rplB PE=3 SV=1	rplB	26.62	5	5	5	5391270
D0R1K1	Small ribosomal subunit protein uS19 OS=Lactobacillus johnsonii (strain FI9785) OX=633699 GN=rpsS PE=3 SV=1	rpsS	27.37	4	4	4	10663200
D0R1K3	Small ribosomal subunit protein uS3 OS=Lactobacillus johnsonii (strain FI9785) OX=633699 GN=rpsC PE=3 SV=1	rpsC	10.81	2	2	2	2620160
D0R1K4	Large ribosomal subunit protein uL16 OS=Lactobacillus johnsonii (strain FI9785) OX=633699 GN=rplP PE=3 SV=1	rplP	7.59	1	1	1	1228560
D0R1K6	Small ribosomal subunit protein uS17 OS=Lactobacillus johnsonii (strain FI9785) OX=633699 GN=rpsQ PE=3 SV=1	rpsQ	11.36	1	1	1	9500420
D0R1K9	Large ribosomal subunit protein uL5 OS=Lactobacillus johnsonii (strain FI9785) OX=633699 GN=rplE PE=3 SV=1	rplE	27.78	4	4	4	923178
D0R1L1	Small ribosomal subunit protein uS8 OS=Lactobacillus johnsonii (strain FI9785) OX=633699 GN=rpsH PE=3 SV=1	rpsH	32.58	4	4	4	7046930
D0R1L2	Large ribosomal subunit protein uL6 OS=Lactobacillus johnsonii (strain FI9785) OX=633699 GN=rplF PE=3 SV=1	rplF	15.34	2	2	2	275050
D0R1L4	Small ribosomal subunit protein uS5 OS=Lactobacillus johnsonii (strain FI9785) OX=633699 GN=rpsE PE=3 SV=1	rpsE	21.26	3	3	3	4226120
D0R1L5	Large ribosomal subunit protein uL30 OS=Lactobacillus johnsonii (strain FI9785) OX=633699 GN=rpmD PE=3 SV=1	rpmD	20	1	1	1	21315600
D0R1L6	Large ribosomal subunit protein uL15 OS=Lactobacillus johnsonii (strain FI9785) OX=633699 GN=rplO PE=3 SV=1	rplO	24.66	4	4	4	3881250
D0R1L7	Protein translocase subunit SecY OS=Lactobacillus johnsonii (strain FI9785) OX=633699 GN=secY PE=3 SV=1	secY	5.8	2	2	2	4446280
D0R1L9	Translation initiation factor IF-1 OS=Lactobacillus johnsonii (strain FI9785) OX=633699 GN=infA PE=3 SV=1	infA	46.58	4	4	4	21730100
D0R1M1	Small ribosomal subunit protein uS13 OS=Lactobacillus johnsonii (strain FI9785) OX=633699 GN=rpsM PE=3 SV=1	rpsM	9.57	1	1	1	664810
D0R1M4	Large ribosomal subunit protein bL17 OS=Lactobacillus johnsonii (strain FI9785) OX=633699 GN=rplQ PE=3 SV=1	rplQ	12.6	1	1	1	1380280
D0R1M6	Energy-coupling factor transporter ATP-binding protein EcfA2 OS=Lactobacillus johnsonii (strain FI9785) OX=633699 GN=cbiO2 PE=3 SV=1	cbiO2	3.81	1	1	1	79736
D0R1M7	Energy-coupling factor transporter transmembrane protein EcfT OS=Lactobacillus johnsonii (strain FI9785) OX=633699 GN=ecfT PE=3 SV=1	ecfT	4.15	1	1	1	34876
D0R1M9	Large ribosomal subunit protein uL13 OS=Lactobacillus johnsonii (strain FI9785) OX=633699 GN=rplM PE=3 SV=1	rplM	13.61	2	2	2	931023
D0R1N0	Small ribosomal subunit protein uS9 OS=Lactobacillus johnsonii (strain FI9785) OX=633699 GN=rpsI PE=3 SV=1	rpsI	32.06	4	4	4	14363000
D0R1P7	Muramidase OS=Lactobacillus johnsonii (strain FI9785) OX=633699 GN=FI9785_225 PE=3 SV=1	FI9785_225	14.26	7	7	6	2311870
D0R1P9	Tagatose-6-phosphate kinase OS=Lactobacillus johnsonii (strain FI9785) OX=633699 GN=FI9785_227 PE=3 SV=1	FI9785_227	9.45	2	2	2	382579
D0R1T6	Phosphoenolpyruvate-dependent sugar phosphotransferase system EIIA, lactose/cellobiose specific OS=Lactobacillus johnsonii (strain FI9785) OX=633699 GN=FI9785_267 PE=4 SV=1	FI9785_267	10.19	1	1	1	137895
D0R1U2	Abasic site processing protein OS=Lactobacillus johnsonii (strain FI9785) OX=633699 GN=FI9785_273 PE=3 SV=1	FI9785_273	12.81	3	3	3	848771
D0R1U3	Tryptophan--tRNA ligase OS=Lactobacillus johnsonii (strain FI9785) OX=633699 GN=trpS PE=3 SV=1	trpS	2.92	1	1	1	220923
D0R1V8	Maltose phosphorylase OS=Lactobacillus johnsonii (strain FI9785) OX=633699 GN=FI9785_289 PE=3 SV=1	FI9785_289	4.63	3	3	3	757924
D0R1V9	Beta-phosphoglucomutase OS=Lactobacillus johnsonii (strain FI9785) OX=633699 GN=pgmB PE=4 SV=1	pgmB	16.82	3	3	3	492073
D0R1W5	Leucine--tRNA ligase OS=Lactobacillus johnsonii (strain FI9785) OX=633699 GN=leuS PE=3 SV=1	leuS	2.49	2	2	2	65575
D0R1X2	Fructose-bisphosphate aldolase OS=Lactobacillus johnsonii (strain FI9785) OX=633699 GN=fba PE=4 SV=1	fba	47.87	10	10	10	210386000
D0R216	ribonuclease H OS=Lactobacillus johnsonii (strain FI9785) OX=633699 GN=rnh PE=3 SV=1	rnh	11.93	2	2	2	330269
D0R241	NagA protein OS=Lactobacillus johnsonii (strain FI9785) OX=633699 GN=nagA PE=3 SV=1	nagA	14.81	4	4	4	1979910
D0R260	asparagine synthase (glutamine-hydrolyzing) OS=Lactobacillus johnsonii (strain FI9785) OX=633699 GN=asnB PE=3 SV=1	asnB	4.47	3	3	3	279495
D0R267	Tagatose 1,6-diphosphate aldolase OS=Lactobacillus johnsonii (strain FI9785) OX=633699 GN=lacD PE=3 SV=1	lacD	6.65	2	2	2	401003
D0R274	phosphoenolpyruvate carboxykinase (ATP) OS=Lactobacillus johnsonii (strain FI9785) OX=633699 GN=pckA PE=3 SV=1	pckA	13.41	6	6	6	2828610
D0R275	Probable potassium transport system protein Kup OS=Lactobacillus johnsonii (strain FI9785) OX=633699 GN=kup PE=3 SV=1	kup	2.64	2	2	2	3508890
D0R276	Probable potassium transport system protein Kup OS=Lactobacillus johnsonii (strain FI9785) OX=633699 GN=kup PE=3 SV=1	kup	1.35	1	1	1	272838
D0R2A1	1-deoxy-D-xylulose-5-phosphate synthase OS=Lactobacillus johnsonii (strain FI9785) OX=633699 GN=dxs PE=3 SV=1	dxs	9.56	4	4	4	7770230
D0R2A6	Transcription termination/antitermination protein NusG OS=Lactobacillus johnsonii (strain FI9785) OX=633699 GN=nusG PE=3 SV=1	nusG	20.77	3	3	3	5829480
D0R2A7	Large ribosomal subunit protein uL11 OS=Lactobacillus johnsonii (strain FI9785) OX=633699 GN=rplK PE=3 SV=1	rplK	9.93	2	2	2	18042400
D0R2A8	Large ribosomal subunit protein uL1 OS=Lactobacillus johnsonii (strain FI9785) OX=633699 GN=rplA PE=3 SV=1	rplA	8.7	2	2	2	297763
D0R2B3	Large ribosomal subunit protein uL10 OS=Lactobacillus johnsonii (strain FI9785) OX=633699 GN=rplJ PE=3 SV=1	rplJ	11.05	2	2	2	1763730
D0R2B4	Large ribosomal subunit protein bL12 OS=Lactobacillus johnsonii (strain FI9785) OX=633699 GN=rplL PE=3 SV=1	rplL	42.5	5	5	5	50562700
D0R2C3	Nucleoid-associated protein FI9785_447 OS=Lactobacillus johnsonii (strain FI9785) OX=633699 GN=FI9785_447 PE=3 SV=1	FI9785_447	11.01	1	1	1	472742
D0R2C6	Thymidylate kinase OS=Lactobacillus johnsonii (strain FI9785) OX=633699 GN=tmk PE=3 SV=1	tmk	12.68	3	3	3	355574
D0R2D6	Gram-positive cocci surface proteins LPxTG domain-containing protein OS=Lactobacillus johnsonii (strain FI9785) OX=633699 GN=FI9785_460 PE=4 SV=1	FI9785_460	1	1	1	1	196191
D0R2F2	Co-chaperonin GroES OS=Lactobacillus johnsonii (strain FI9785) OX=633699 GN=groES PE=3 SV=1	groES	25.53	2	2	2	682040
D0R2H0	Thioredoxin OS=Lactobacillus johnsonii (strain FI9785) OX=633699 GN=trx PE=3 SV=1	trx	36.89	3	3	3	3748180
D0R2H2	Glutamate racemase OS=Lactobacillus johnsonii (strain FI9785) OX=633699 GN=murI PE=3 SV=1	murI	4.51	1	1	1	227760
D0R2I2	peptidoglycan glycosyltransferase OS=Lactobacillus johnsonii (strain FI9785) OX=633699 GN=FI9785_508 PE=4 SV=1	FI9785_508	1.16	1	1	1	171649
D0R2J3	GMP synthase [glutamine-hydrolyzing] OS=Lactobacillus johnsonii (strain FI9785) OX=633699 GN=guaA PE=3 SV=1	guaA	1.74	1	1	1	33915.5
D0R2L3	Dipeptidase OS=Lactobacillus johnsonii (strain FI9785) OX=633699 GN=pepA PE=3 SV=1	pepA	9.98	5	5	5	2829370
D0R2L9	Large ribosomal subunit protein bL31B OS=Lactobacillus johnsonii (strain FI9785) OX=633699 GN=rpmE2 PE=3 SV=1	rpmE2	40.96	3	3	3	2934310
D0R2M2	Maltose/maltodextrin transport system permease protein OS=Lactobacillus johnsonii (strain FI9785) OX=633699 GN=malF PE=3 SV=1	malF	2.22	1	1	1	737777
D0R2M7	Probable DNA-directed RNA polymerase subunit delta OS=Lactobacillus johnsonii (strain FI9785) OX=633699 GN=rpoE PE=3 SV=1	rpoE	11.11	2	2	2	1946390
D0R2N1	Holo-[acyl-carrier-protein] synthase OS=Lactobacillus johnsonii (strain FI9785) OX=633699 GN=acpS PE=3 SV=1	acpS	9.24	1	1	1	1058950
D0R2P8	Beta sliding clamp OS=Lactobacillus johnsonii (strain FI9785) OX=633699 GN=dnaN PE=3 SV=1	dnaN	20.48	6	6	6	4163930
D0R2Q2	Small ribosomal subunit protein bS6 OS=Lactobacillus johnsonii (strain FI9785) OX=633699 GN=rpsF PE=3 SV=1	rpsF	13.27	1	1	1	3165680
D0R2Q3	Single-stranded DNA-binding protein OS=Lactobacillus johnsonii (strain FI9785) OX=633699 GN=ssb PE=3 SV=1	ssb	12.79	2	2	2	654917
D0R2Q6	Cyclic-di-AMP phosphodiesterase OS=Lactobacillus johnsonii (strain FI9785) OX=633699 GN=FI9785_73 PE=3 SV=1	FI9785_73	5.8	3	3	3	386125
D0R2Q7	Large ribosomal subunit protein bL9 OS=Lactobacillus johnsonii (strain FI9785) OX=633699 GN=rplI PE=3 SV=1	rplI	19.87	3	3	3	3877690
D0R2T6	Inosine-5'-monophosphate dehydrogenase OS=Lactobacillus johnsonii (strain FI9785) OX=633699 GN=guaB PE=3 SV=1	guaB	5.99	2	2	2	221028
D0R2U2	Urocanate reductase OS=Lactobacillus johnsonii (strain FI9785) OX=633699 GN=FI9785_114 PE=3 SV=1	FI9785_114	3.25	2	2	2	102988
D0R2V5	HtrA-like serine protease OS=Lactobacillus johnsonii (strain FI9785) OX=633699 GN=htrA PE=3 SV=1	htrA	11.08	4	4	4	8103150
D0R2W4	Exodeoxyribonuclease OS=Lactobacillus johnsonii (strain FI9785) OX=633699 GN=FI9785_102 PE=3 SV=1	FI9785_102	10.18	2	2	2	94706
D0R2Y7	PTS system lactose-specific EIIA component OS=Lactobacillus johnsonii (strain FI9785) OX=633699 GN=lacF PE=4 SV=1	lacF	6.78	1	1	1	245457
D0R2Y8	PTS system lactose-specific EIICB component OS=Lactobacillus johnsonii (strain FI9785) OX=633699 GN=lacE PE=4 SV=1	lacE	5.53	3	3	3	260045
D0R346	Na(+)/K(+)-exchanging ATPase OS=Lactobacillus johnsonii (strain FI9785) OX=633699 GN=pacL PE=4 SV=1	pacL	4.39	3	3	3	363077
D0R352	Phosphate-binding protein OS=Lactobacillus johnsonii (strain FI9785) OX=633699 GN=pstS PE=3 SV=1	pstS	6.92	2	2	2	249928
D0R353	Phosphate transport system permease protein OS=Lactobacillus johnsonii (strain FI9785) OX=633699 GN=pstC PE=3 SV=1	pstC	3.33	1	1	1	246167
D0R363	Ribose-5-phosphate isomerase A OS=Lactobacillus johnsonii (strain FI9785) OX=633699 GN=rpiA PE=3 SV=1	rpiA	16.38	4	4	4	31404000
D0R385	UTP--glucose-1-phosphate uridylyltransferase OS=Lactobacillus johnsonii (strain FI9785) OX=633699 GN=galU PE=3 SV=1	galU	19.6	4	4	4	674684
D0R394	Xaa-Pro dipeptidyl-peptidase OS=Lactobacillus johnsonii (strain FI9785) OX=633699 GN=pepX PE=3 SV=1	pepX	8.82	6	6	6	1076430
D0R395	Aminopeptidase OS=Lactobacillus johnsonii (strain FI9785) OX=633699 GN=pepN PE=3 SV=1	pepN	22.51	16	16	16	125567000
D0R3B5	Tautomerase OS=Lactobacillus johnsonii (strain FI9785) OX=633699 GN=xylH PE=3 SV=1	xylH	15.25	1	1	1	290878
D0R3C0	Large ribosomal subunit protein bL27 OS=Lactobacillus johnsonii (strain FI9785) OX=633699 GN=rpmA PE=3 SV=1	rpmA	12.12	2	2	2	863215
D0R3C2	Elongation factor P OS=Lactobacillus johnsonii (strain FI9785) OX=633699 GN=efp PE=3 SV=1	efp	5.29	1	1	1	4102450
D0R3D5	DNA-directed RNA polymerase subunit omega OS=Lactobacillus johnsonii (strain FI9785) OX=633699 GN=rpoZ PE=3 SV=1	rpoZ	52.78	3	3	3	12500300
D0R3D7	Methionyl-tRNA formyltransferase OS=Lactobacillus johnsonii (strain FI9785) OX=633699 GN=fmt PE=3 SV=1	fmt	6.69	2	2	2	180162
D0R3E0	non-specific serine/threonine protein kinase OS=Lactobacillus johnsonii (strain FI9785) OX=633699 GN=prkC PE=4 SV=1	prkC	1.51	1	1	1	65496.5
D0R3E2	ribulose-phosphate 3-epimerase OS=Lactobacillus johnsonii (strain FI9785) OX=633699 GN=rpe PE=3 SV=1	rpe	11.11	2	2	2	224056
D0R3E9	Acyl carrier protein OS=Lactobacillus johnsonii (strain FI9785) OX=633699 GN=acpP PE=3 SV=1	acpP	26.25	2	2	2	827326
D0R3F9	Dipeptidase OS=Lactobacillus johnsonii (strain FI9785) OX=633699 GN=pepDB PE=3 SV=1	pepDB	6.33	3	3	3	296508
D0R3G3	Ribosome maturation factor RimM OS=Lactobacillus johnsonii (strain FI9785) OX=633699 GN=rimM PE=3 SV=1	rimM	18.5	3	3	3	967956
D0R3G5	Large ribosomal subunit protein bL19 OS=Lactobacillus johnsonii (strain FI9785) OX=633699 GN=rplS PE=3 SV=1	rplS	17.24	2	2	2	331252
D0R3G6	Signal peptidase I OS=Lactobacillus johnsonii (strain FI9785) OX=633699 GN=sip1 PE=3 SV=1	sip1	9.39	2	2	2	11204000
D0R3H7	Small ribosomal subunit protein uS2 OS=Lactobacillus johnsonii (strain FI9785) OX=633699 GN=rpsB PE=3 SV=1	rpsB	21.07	5	5	5	3185890
D0R3H8	Elongation factor Ts OS=Lactobacillus johnsonii (strain FI9785) OX=633699 GN=tsf PE=3 SV=1	tsf	12.02	5	5	5	3815400
D0R3I0	Ribosome-recycling factor OS=Lactobacillus johnsonii (strain FI9785) OX=633699 GN=frr PE=3 SV=1	frr	21.08	4	4	4	82340500
D0R3I3	Zinc metalloprotease OS=Lactobacillus johnsonii (strain FI9785) OX=633699 GN=rseP PE=3 SV=1	rseP	2.15	1	1	1	240799
D0R3I4	Proline--tRNA ligase OS=Lactobacillus johnsonii (strain FI9785) OX=633699 GN=proS PE=3 SV=1	proS	3.54	2	2	2	667654
D0R3I7	Transcription termination/antitermination protein NusA OS=Lactobacillus johnsonii (strain FI9785) OX=633699 GN=nusA PE=3 SV=1	nusA	4.82	2	2	2	140233
D0R3J2	tRNA pseudouridine synthase B OS=Lactobacillus johnsonii (strain FI9785) OX=633699 GN=truB PE=3 SV=1	truB	6.73	2	2	2	1997730
D0R3J8	Protein GrpE OS=Lactobacillus johnsonii (strain FI9785) OX=633699 GN=grpE PE=3 SV=1	grpE	21.35	4	4	4	1356160
D0R3J9	Chaperone protein DnaK OS=Lactobacillus johnsonii (strain FI9785) OX=633699 GN=dnaK PE=2 SV=1	dnaK	17.63	9	9	9	1355820
D0R3K4	Adenine phosphoribosyltransferase OS=Lactobacillus johnsonii (strain FI9785) OX=633699 GN=apt PE=3 SV=1	apt	35.43	5	5	5	1516460
D0R3K8	Dihydrofolate reductase OS=Lactobacillus johnsonii (strain FI9785) OX=633699 GN=dfrA PE=3 SV=1	dfrA	11.98	2	2	2	202296
D0R3S3	Threonine/serine exporter family protein OS=Lactobacillus johnsonii (strain FI9785) OX=633699 GN=FI9785_864 PE=3 SV=1	FI9785_864	1.96	1	1	1	119208
D0R3S4	asparaginase OS=Lactobacillus johnsonii (strain FI9785) OX=633699 GN=ansA PE=3 SV=1	ansA	3.23	1	1	1	501941
D0R3T5	Aminotransferase OS=Lactobacillus johnsonii (strain FI9785) OX=633699 GN=aspC PE=3 SV=1	aspC	15.99	4	4	4	9277920
D0R3U8	GTPase Era OS=Lactobacillus johnsonii (strain FI9785) OX=633699 GN=era PE=3 SV=1	era	11.55	3	3	3	1029910
D0R3V1	Glycine--tRNA ligase beta subunit OS=Lactobacillus johnsonii (strain FI9785) OX=633699 GN=glyS PE=3 SV=1	glyS	3.19	2	2	2	299940
D0R3X6	Bifunctional protein PyrR OS=Lactobacillus johnsonii (strain FI9785) OX=633699 GN=pyrR2 PE=3 SV=1	pyrR2	6.38	1	1	1	88297.6
D0R434	Asparagine--tRNA ligase OS=Lactobacillus johnsonii (strain FI9785) OX=633699 GN=asnS PE=3 SV=1	asnS	4.63	2	2	2	559865
D0R439	peptidoglycan glycosyltransferase OS=Lactobacillus johnsonii (strain FI9785) OX=633699 GN=pbp1A PE=4 SV=1	pbp1A	10.06	8	8	8	1779370
D0R448	Formate--tetrahydrofolate ligase OS=Lactobacillus johnsonii (strain FI9785) OX=633699 GN=fhs PE=3 SV=1	fhs	6.1	3	3	3	332328
D0R462	Peptidyl-prolyl cis-trans isomerase OS=Lactobacillus johnsonii (strain FI9785) OX=633699 GN=ppiB PE=3 SV=1	ppiB	20.51	3	3	3	8817610
D0R464	Probable manganese-dependent inorganic pyrophosphatase OS=Lactobacillus johnsonii (strain FI9785) OX=633699 GN=ppa PE=3 SV=1	ppa	6.75	2	2	2	988113
D0R4B6	2,3,4,5-tetrahydropyridine-2,6-dicarboxylate N-acetyltransferase OS=Lactobacillus johnsonii (strain FI9785) OX=633699 GN=dapD PE=3 SV=1	dapD	4.24	1	1	1	433237
D0R4D5	Alpha-acetolactate decarboxylase OS=Lactobacillus johnsonii (strain FI9785) OX=633699 GN=aldB PE=3 SV=1	aldB	4.2	1	1	1	185543
D0R4E5	ATP-dependent protease ATPase subunit HslU OS=Lactobacillus johnsonii (strain FI9785) OX=633699 GN=hslU PE=3 SV=1	hslU	4.31	2	2	2	124625
D0R4F2	Ribosome biogenesis GTPase A OS=Lactobacillus johnsonii (strain FI9785) OX=633699 GN=FI9785_1101 PE=3 SV=1	FI9785_1101	3.23	1	1	1	43453.5
D0R4H1	Cytidylate kinase OS=Lactobacillus johnsonii (strain FI9785) OX=633699 GN=cmk PE=3 SV=1	cmk	19.46	4	4	4	2503080
D0R4I0	Pyruvate kinase OS=Lactobacillus johnsonii (strain FI9785) OX=633699 GN=pyk PE=3 SV=1	pyk	17.32	11	11	11	5710150
D0R4K0	Cell wall protein OS=Lactobacillus johnsonii (strain FI9785) OX=633699 GN=FI9785_1150 PE=4 SV=1	FI9785_1150	7.22	2	2	2	4043790
D0R4P2	Probable GTP-binding protein EngB OS=Lactobacillus johnsonii (strain FI9785) OX=633699 GN=engB PE=3 SV=1	engB	9.28	2	2	2	730628
D0R4P3	ATP-dependent Clp protease ATP-binding subunit ClpX OS=Lactobacillus johnsonii (strain FI9785) OX=633699 GN=clpX PE=3 SV=1	clpX	7.36	3	3	3	664286
D0R4P4	Trigger factor OS=Lactobacillus johnsonii (strain FI9785) OX=633699 GN=tig PE=3 SV=1	tig	16.04	6	6	6	633668
D0R4P5	Elongation factor Tu OS=Lactobacillus johnsonii (strain FI9785) OX=633699 GN=tuf PE=3 SV=1	tuf	15.15	4	4	4	2905770
D0R4P8	Small ribosomal subunit protein uS15 OS=Lactobacillus johnsonii (strain FI9785) OX=633699 GN=rpsO PE=3 SV=1	rpsO	12.36	1	1	1	280866
D0R4P9	Small ribosomal subunit protein bS20 OS=Lactobacillus johnsonii (strain FI9785) OX=633699 GN=rpsT PE=3 SV=1	rpsT	22.35	3	3	3	1777050
D0R4Q3	endopeptidase La OS=Lactobacillus johnsonii (strain FI9785) OX=633699 GN=FI9785_1205 PE=3 SV=1	FI9785_1205	3.87	1	1	1	185063
D0R4S4	DivIVA protein OS=Lactobacillus johnsonii (strain FI9785) OX=633699 GN=divIVA PE=3 SV=1	divIVA	4.2	1	1	1	421515
D0R4S7	Cell division protein SepF OS=Lactobacillus johnsonii (strain FI9785) OX=633699 GN=sepF PE=3 SV=1	sepF	6.94	1	1	1	534256
D0R4T0	Cell division protein DivIB OS=Lactobacillus johnsonii (strain FI9785) OX=633699 GN=ftsQ PE=3 SV=1	ftsQ	6.74	2	2	2	157423
D0R4T5	Cell division protein FtsL OS=Lactobacillus johnsonii (strain FI9785) OX=633699 GN=ftsL PE=3 SV=1	ftsL	20	2	2	2	648660
D0R4U1	Cell shape-determining protein MreC OS=Lactobacillus johnsonii (strain FI9785) OX=633699 GN=mreC PE=3 SV=1	mreC	8.83	2	2	2	97589.3
D0R4U2	Cell shape-determining protein MreB OS=Lactobacillus johnsonii (strain FI9785) OX=633699 GN=mreB PE=3 SV=1	mreB	6.61	2	2	2	360810
D0R4V2	Septation ring formation regulator EzrA OS=Lactobacillus johnsonii (strain FI9785) OX=633699 GN=ezrA PE=3 SV=1	ezrA	7.14	4	4	4	502182
D0R4V3	Small ribosomal subunit protein uS4 OS=Lactobacillus johnsonii (strain FI9785) OX=633699 GN=rpsD PE=3 SV=1	rpsD	17.24	5	5	5	1047180
D0R4W2	Cell shape-determining protein MreB OS=Lactobacillus johnsonii (strain FI9785) OX=633699 GN=mbl PE=3 SV=1	mbl	7.9	2	2	2	83504.4
D0R4W4	ATP synthase epsilon chain OS=Lactobacillus johnsonii (strain FI9785) OX=633699 GN=atpC PE=3 SV=1	atpC	13.01	1	1	1	45940.1
D0R4W6	ATP synthase gamma chain OS=Lactobacillus johnsonii (strain FI9785) OX=633699 GN=atpG PE=3 SV=1	atpG	15.41	4	4	4	4608700
D0R4W8	ATP synthase subunit delta OS=Lactobacillus johnsonii (strain FI9785) OX=633699 GN=atpH PE=3 SV=1	atpH	5.49	1	1	1	287352
D0R511	Phosphoglucosamine mutase OS=Lactobacillus johnsonii (strain FI9785) OX=633699 GN=glmM PE=3 SV=1	glmM	5.99	2	2	2	343841
D0R521	Phosphate acetyltransferase OS=Lactobacillus johnsonii (strain FI9785) OX=633699 GN=pta PE=3 SV=1	pta	6.77	3	3	3	17028000
D0R522	Uracil-DNA glycosylase OS=Lactobacillus johnsonii (strain FI9785) OX=633699 GN=ung PE=3 SV=1	ung	12.12	2	2	2	948875
D0R528	Ribonuclease R OS=Lactobacillus johnsonii (strain FI9785) OX=633699 GN=rnr PE=3 SV=1	rnr	8.46	6	6	6	2810250
D0R532	Phosphoglycerate kinase OS=Lactobacillus johnsonii (strain FI9785) OX=633699 GN=pgk PE=3 SV=1	pgk	31.51	13	13	13	8189960
D0R533	Glyceraldehyde-3-phosphate dehydrogenase OS=Lactobacillus johnsonii (strain FI9785) OX=633699 GN=gap PE=3 SV=1	gap	23.08	8	8	8	915540000
D0R536	ATP-dependent Clp protease proteolytic subunit OS=Lactobacillus johnsonii (strain FI9785) OX=633699 GN=clpP PE=3 SV=1	clpP	17.95	3	3	3	1451090
D0R543	phosphoglucomutase (alpha-D-glucose-1,6-bisphosphate-dependent) OS=Lactobacillus johnsonii (strain FI9785) OX=633699 GN=pgm PE=3 SV=1	pgm	1.92	1	1	1	492101
D0R548	Thioredoxin reductase OS=Lactobacillus johnsonii (strain FI9785) OX=633699 GN=trxB PE=3 SV=1	trxB	5.14	1	1	1	2079460
D0R555	Ribosome hibernation promoting factor OS=Lactobacillus johnsonii (strain FI9785) OX=633699 GN=yfiA PE=3 SV=1	yfiA	6.08	1	1	1	1016540
D0R560	Ribonuclease Y OS=Lactobacillus johnsonii (strain FI9785) OX=633699 GN=rny PE=3 SV=1	rny	7.04	4	4	4	114835
D0R584	Phosphocarrier protein HPr OS=Lactobacillus johnsonii (strain FI9785) OX=633699 GN=ptsH PE=3 SV=1	ptsH	25	2	2	2	183191000
D0R5A2	Glutamine synthetase OS=Lactobacillus johnsonii (strain FI9785) OX=633699 GN=glnA PE=3 SV=1	glnA	14.16	6	6	6	8426240
D0R5B3	Transcription elongation factor GreA OS=Lactobacillus johnsonii (strain FI9785) OX=633699 GN=greA PE=3 SV=1	greA	5.62	1	1	1	57791700
D0R5B9	acylphosphatase OS=Lactobacillus johnsonii (strain FI9785) OX=633699 GN=acyP PE=3 SV=1	acyP	37.36	2	2	2	1837040
D0R5C5	Ribosomal silencing factor RsfS OS=Lactobacillus johnsonii (strain FI9785) OX=633699 GN=rsfS PE=3 SV=1	rsfS	9.92	1	1	1	303354
D0R5D3	Translation initiation factor IF-3 OS=Lactobacillus johnsonii (strain FI9785) OX=633699 GN=infC PE=3 SV=1	infC	9.3	1	1	1	109781
D0R5E0	Dephospho-CoA kinase OS=Lactobacillus johnsonii (strain FI9785) OX=633699 GN=coaE PE=3 SV=1	coaE	5.05	1	1	1	170642
D0R5E2	DNA polymerase I OS=Lactobacillus johnsonii (strain FI9785) OX=633699 GN=polA PE=3 SV=1	polA	3.72	3	3	3	863108
D0R5F8	Foldase protein PrsA OS=Lactobacillus johnsonii (strain FI9785) OX=633699 GN=prsA PE=3 SV=1	prsA	9.4	3	3	3	203805
D0R5G3	peptidoglycan glycosyltransferase OS=Lactobacillus johnsonii (strain FI9785) OX=633699 GN=pbp2a PE=4 SV=1	pbp2a	2.77	2	2	2	1377920
D0R5I5	23S rRNA (Uracil-5-)-methyltransferase RumA2 OS=Lactobacillus johnsonii (strain FI9785) OX=633699 GN=rumA2 PE=3 SV=1	rumA2	2.23	1	1	1	272222
D0R5J8	Aspartyl/glutamyl-tRNA(Asn/Gln) amidotransferase subunit B OS=Lactobacillus johnsonii (strain FI9785) OX=633699 GN=gatB PE=3 SV=1	gatB	13.87	6	6	6	377732
D0R5J9	Glutamyl-tRNA(Gln) amidotransferase subunit A OS=Lactobacillus johnsonii (strain FI9785) OX=633699 GN=gatA PE=3 SV=1	gatA	2.3	1	1	1	253110
D0R5K0	Aspartyl/glutamyl-tRNA(Asn/Gln) amidotransferase subunit C OS=Lactobacillus johnsonii (strain FI9785) OX=633699 GN=gatC PE=3 SV=1	gatC	11	1	1	1	1233370
D0R5L0	P-type Ca(2+) transporter OS=Lactobacillus johnsonii (strain FI9785) OX=633699 GN=pacL2 PE=4 SV=1	pacL2	6.01	6	6	6	4969920
D0R5N4	UDP-glucose 4-epimerase OS=Lactobacillus johnsonii (strain FI9785) OX=633699 GN=galE PE=3 SV=1	galE	3.94	1	1	1	931232
D0R5P0	Aldehyde-alcohol dehydrogenase OS=Lactobacillus johnsonii (strain FI9785) OX=633699 GN=adhE PE=3 SV=1	adhE	2.07	1	1	1	111930
D0R5S0	Dipeptidase OS=Lactobacillus johnsonii (strain FI9785) OX=633699 GN=pepD PE=3 SV=1	pepD	1.89	1	1	1	50412.4
D0R5U7	Elongation factor P OS=Lactobacillus johnsonii (strain FI9785) OX=633699 GN=efp PE=3 SV=1	efp	35.79	6	6	6	34753100
D0R5V1	DNA 3'-5' helicase OS=Lactobacillus johnsonii (strain FI9785) OX=633699 GN=FI9785_1611 PE=4 SV=1	FI9785_1611	2.49	2	2	2	345749
D0R5Z3	Phosphoenolpyruvate-dependent sugar phosphotransferase system EIIABC, probably fructose specific OS=Lactobacillus johnsonii (strain FI9785) OX=633699 GN=fruA PE=4 SV=1	fruA	10.59	5	5	5	22553800
D0R5Z4	Tagatose-6-phosphate kinase OS=Lactobacillus johnsonii (strain FI9785) OX=633699 GN=fruB PE=3 SV=1	fruB	18.42	5	5	5	1701440
D0R606	Ribosome-binding ATPase YchF OS=Lactobacillus johnsonii (strain FI9785) OX=633699 GN=ychF PE=3 SV=1	ychF	10.93	2	2	2	210700
D0R611	Ribosomal RNA small subunit methyltransferase G OS=Lactobacillus johnsonii (strain FI9785) OX=633699 GN=gidB PE=3 SV=1	gidB	14.64	3	3	3	2975610
D0R613	FAD:protein FMN transferase OS=Lactobacillus johnsonii (strain FI9785) OX=633699 GN=FI9785_1673 PE=3 SV=1	FI9785_1673	3.57	1	1	1	47836.1
D0R626	Putative hemin transport system permease protein HrtB OS=Lactobacillus johnsonii (strain FI9785) OX=633699 GN=FI9785_1686 PE=3 SV=1	FI9785_1686	4	1	1	1	152098
D0R646	Phosphoenolpyruvate-dependent sugar phosphotransferase system EIIBCA, sucrose specific OS=Lactobacillus johnsonii (strain FI9785) OX=633699 GN=scrA PE=4 SV=1	scrA	3.4	3	3	3	1999510
D0R662	PTS system mannose-specific EIIAB component OS=Lactobacillus johnsonii (strain FI9785) OX=633699 GN=manL PE=4 SV=1	manL	15.11	4	4	4	10271700
D0R672	Teichoic acid D-alanyltransferase OS=Lactobacillus johnsonii (strain FI9785) OX=633699 GN=dltB PE=3 SV=1	dltB	6.39	3	3	3	157562
D0R673	D-alanine--D-alanyl carrier protein ligase OS=Lactobacillus johnsonii (strain FI9785) OX=633699 GN=dltA PE=3 SV=1	dltA	5.18	2	2	2	174789
D0R679	Cd(2+)-exporting ATPase OS=Lactobacillus johnsonii (strain FI9785) OX=633699 GN=cadA PE=3 SV=1	cadA	4.79	2	2	2	2296390
D0R685	Pyrrolidone-carboxylate peptidase OS=Lactobacillus johnsonii (strain FI9785) OX=633699 GN=pcp PE=3 SV=1	pcp	13.49	2	2	2	2184310
D0R698	ABC transporter ATPase and permease components OS=Lactobacillus johnsonii (strain FI9785) OX=633699 GN=FI9785_1760 PE=3 SV=1	FI9785_1760	2.7	2	2	2	324023
D0R699	Cytochrome d ubiquinol oxidase subunit I OS=Lactobacillus johnsonii (strain FI9785) OX=633699 GN=cydA PE=3 SV=1	cydA	2.59	1	1	1	1452900
D0R6A1	ABC transporter, CydDC cysteine exporter (CydDC-E) family, permease/ATP-binding protein CydD OS=Lactobacillus johnsonii (strain FI9785) OX=633699 GN=cydD PE=4 SV=1	cydD	5.45	3	3	3	213117
D0R6A2	ABC transporter, CydDC cysteine exporter (CydDC-E) family, permease/ATP-binding protein CydC OS=Lactobacillus johnsonii (strain FI9785) OX=633699 GN=cydC PE=4 SV=1	cydC	7.23	4	4	4	270636
D0R6C0	NCS2 family permease OS=Lactobacillus johnsonii (strain FI9785) OX=633699 GN=FI9785_1782 PE=3 SV=1	FI9785_1782	2.29	1	1	1	142887
D0R6C5	NCS2 family permease OS=Lactobacillus johnsonii (strain FI9785) OX=633699 GN=FI9785_1787 PE=3 SV=1	FI9785_1787	2.29	1	1	1	386222
D0R6D3	P-type Cu(+) transporter OS=Lactobacillus johnsonii (strain FI9785) OX=633699 GN=copA PE=3 SV=1	copA	1.56	1	1	1	260236
D0R6E6	Membrane protein insertase YidC OS=Lactobacillus johnsonii (strain FI9785) OX=633699 GN=yidC PE=3 SV=1	yidC	3.09	1	1	1	1875070
D0R1I9	ATP-dependent Clp protease OS=Lactobacillus johnsonii (strain FI9785) OX=633699 GN=clpC PE=3 SV=1	clpC	3.79	2	2	2	195417
D0R1K5	Large ribosomal subunit protein uL29 OS=Lactobacillus johnsonii (strain FI9785) OX=633699 GN=rpmC PE=3 SV=1	rpmC	30.77	2	2	2	10579500
D0R1M0	Large ribosomal subunit protein bL36 OS=Lactobacillus johnsonii (strain FI9785) OX=633699 GN=rpmJ PE=3 SV=1	rpmJ	26.32	1	1	1	1333440
D0R1M5	Cobalt transporter ATP-binding subunit cbiO 1 OS=Lactobacillus johnsonii (strain FI9785) OX=633699 GN=cbiO1 PE=3 SV=1	cbiO1	3.9	1	1	1	197652
D0R1P2	DJ-1/PfpI domain-containing protein OS=Lactobacillus johnsonii (strain FI9785) OX=633699 GN=FI9785_401 PE=4 SV=1	FI9785_401	32.47	6	6	6	25690400
D0R1P6	Muramidase OS=Lactobacillus johnsonii (strain FI9785) OX=633699 GN=FI9785_224 PE=3 SV=1	FI9785_224	9.13	6	6	6	2292370
D0R1P8	SH3b domain-containing protein OS=Lactobacillus johnsonii (strain FI9785) OX=633699 GN=FI9785_226 PE=4 SV=1	FI9785_226	68.33	3	2	2	349955
D0R1Q1	Oxidoreductase OS=Lactobacillus johnsonii (strain FI9785) OX=633699 GN=FI9785_229 PE=4 SV=1	FI9785_229	14.69	4	4	4	7121330
D0R1Q3	Secreted protein OS=Lactobacillus johnsonii (strain FI9785) OX=633699 GN=FI9785_231 PE=4 SV=1	FI9785_231	12	3	3	3	811331
D0R1Q7	Gram-positive cocci surface proteins LPxTG domain-containing protein OS=Lactobacillus johnsonii (strain FI9785) OX=633699 GN=FI9785_236 PE=4 SV=1	FI9785_236	7.71	3	3	3	912695
D0R1Q8	Hypothetical lipoprotein OS=Lactobacillus johnsonii (strain FI9785) OX=633699 GN=FI9785_237 PE=4 SV=1	FI9785_237	6.81	1	1	1	942255
D0R1Q9	DUF1310 family protein OS=Lactobacillus johnsonii (strain FI9785) OX=633699 GN=FI9785_238 PE=4 SV=1	FI9785_238	16.92	2	2	2	350784
D0R1R2	Glycosyl transferase OS=Lactobacillus johnsonii (strain FI9785) OX=633699 GN=FI9785_242 PE=3 SV=1	FI9785_242	14.52	5	5	5	493580
D0R1R8	Aldose 1-epimerase OS=Lactobacillus johnsonii (strain FI9785) OX=633699 GN=FI9785_249 PE=4 SV=1	FI9785_249	19.8	5	5	5	1842670
D0R1R9	Cell envelope-related transcriptional attenuator domain-containing protein OS=Lactobacillus johnsonii (strain FI9785) OX=633699 GN=FI9785_250 PE=3 SV=1	FI9785_250	2.98	1	1	1	433268
D0R1S3	Aminopeptidase OS=Lactobacillus johnsonii (strain FI9785) OX=633699 GN=pepG PE=3 SV=1	pepG	5.03	2	2	2	66136.1
D0R1S5	Aminopeptidase OS=Lactobacillus johnsonii (strain FI9785) OX=633699 GN=pepG PE=3 SV=1	pepG	10.55	4	4	4	258595
D0R1S6	Lipoprotein OS=Lactobacillus johnsonii (strain FI9785) OX=633699 GN=FI9785_257 PE=4 SV=1	FI9785_257	4.78	1	1	1	1191910
D0R1S8	Heat shock protein from the Hsp20 family OS=Lactobacillus johnsonii (strain FI9785) OX=633699 GN=hsp1 PE=3 SV=1	hsp1	17.48	2	2	2	295814
D0R1T1	Permease IIC component OS=Lactobacillus johnsonii (strain FI9785) OX=633699 GN=FI9785_262 PE=4 SV=1	FI9785_262	2.44	1	1	1	4185230
D0R1T4	6-phospho-beta-glucosidase OS=Lactobacillus johnsonii (strain FI9785) OX=633699 GN=bglA2 PE=3 SV=1	bglA2	7.85	3	3	3	21589500
D0R1U0	Sugar kinase OS=Lactobacillus johnsonii (strain FI9785) OX=633699 GN=FI9785_271 PE=4 SV=1	FI9785_271	14.69	3	3	3	2066600
D0R1W0	Multiple sugar-binding transport ATP-binding protein msmK OS=Lactobacillus johnsonii (strain FI9785) OX=633699 GN=msmK PE=4 SV=1	msmK	11.72	4	4	4	1381630
D0R1W1	Maltose ABC transporter substrate binding protein OS=Lactobacillus johnsonii (strain FI9785) OX=633699 GN=malE PE=4 SV=1	malE	4.94	2	2	2	2229440
D0R1W6	Export protein for polysaccharides OS=Lactobacillus johnsonii (strain FI9785) OX=633699 GN=FI9785_523 PE=4 SV=1	FI9785_523	1.99	1	1	1	839629
D0R1W8	Uncharacterized protein OS=Lactobacillus johnsonii (strain FI9785) OX=633699 GN=FI9785_525 PE=4 SV=1	FI9785_525	19.84	5	5	5	22265900
D0R1Y3	NAD(P)-binding domain-containing protein OS=Lactobacillus johnsonii (strain FI9785) OX=633699 GN=FI9785_541 PE=4 SV=1	FI9785_541	7.69	2	2	2	9837920
D0R1Y8	Bacteriocin OS=Lactobacillus johnsonii (strain FI9785) OX=633699 GN=FI9785_546 PE=4 SV=1	FI9785_546	3.32	1	1	1	921352
D0R207	DUF4867 family protein OS=Lactobacillus johnsonii (strain FI9785) OX=633699 GN=FI9785_565 PE=4 SV=1	FI9785_565	8.85	2	2	2	583191
D0R209	Phosphoenolpyruvate-dependent sugar phosphotransferase system EIIB, galactitol specific OS=Lactobacillus johnsonii (strain FI9785) OX=633699 GN=FI9785_567 PE=4 SV=1	FI9785_567	11.54	1	1	1	5539790
D0R212	Uncharacterized protein OS=Lactobacillus johnsonii (strain FI9785) OX=633699 GN=FI9785_153 PE=4 SV=1	FI9785_153	7.07	1	1	1	242901
D0R217	DUF1002 domain-containing protein OS=Lactobacillus johnsonii (strain FI9785) OX=633699 GN=FI9785_159 PE=4 SV=1	FI9785_159	14.91	4	4	4	9997690
D0R221	Phosphoribosyl pyrophosphate synthetase OS=Lactobacillus johnsonii (strain FI9785) OX=633699 GN=prs PE=4 SV=1	prs	8.21	2	2	2	191873
D0R225	ABC transporter permease OS=Lactobacillus johnsonii (strain FI9785) OX=633699 GN=FI9785_168 PE=4 SV=1	FI9785_168	8.24	2	2	2	539042
D0R231	SCP domain-containing protein OS=Lactobacillus johnsonii (strain FI9785) OX=633699 GN=FI9785_174 PE=4 SV=1	FI9785_174	4.53	2	2	2	2488170
D0R238	Alpha-glucosidase OS=Lactobacillus johnsonii (strain FI9785) OX=633699 GN=FI9785_181 PE=3 SV=1	FI9785_181	2.06	2	2	2	93461.1
D0R240	Tagatose-6-phosphate aldose/ketose isomerase OS=Lactobacillus johnsonii (strain FI9785) OX=633699 GN=FI9785_183 PE=3 SV=1	FI9785_183	25.26	8	8	8	1445890
D0R242	Phosphoenolpyruvate-dependent sugar phosphotransferase system EIIB, mannose specific OS=Lactobacillus johnsonii (strain FI9785) OX=633699 GN=FI9785_185 PE=4 SV=1	FI9785_185	6.17	1	1	1	680017
D0R244	Phosphoenolpyruvate-dependent sugar phosphotransferase system EIID, mannose specific OS=Lactobacillus johnsonii (strain FI9785) OX=633699 GN=FI9785_187 PE=4 SV=1	FI9785_187	3.31	1	1	1	172116
D0R246	DUF4767 domain-containing protein OS=Lactobacillus johnsonii (strain FI9785) OX=633699 GN=FI9785_189 PE=4 SV=1	FI9785_189	2.26	1	1	1	420302
D0R249	Uncharacterized protein OS=Lactobacillus johnsonii (strain FI9785) OX=633699 GN=FI9785_192 PE=4 SV=1	FI9785_192	15.19	2	2	2	925427
D0R250	Phosphoenolpyruvate-dependent sugar phosphotransferase system EIIA, galactitol/fructose specific OS=Lactobacillus johnsonii (strain FI9785) OX=633699 GN=FI9785_193 PE=4 SV=1	FI9785_193	9.77	2	2	2	1984400
D0R253	Universal stress protein OS=Lactobacillus johnsonii (strain FI9785) OX=633699 GN=uspA PE=3 SV=1	uspA	7.93	1	1	1	376862
D0R254	Extracellular solute-binding protein PhnD OS=Lactobacillus johnsonii (strain FI9785) OX=633699 GN=phnD PE=3 SV=1	phnD	8.74	2	2	2	146388
D0R256	Phosphate/phosphonate ABC transporter permease component OS=Lactobacillus johnsonii (strain FI9785) OX=633699 GN=FI9785_198b PE=3 SV=1	FI9785_198b	3.37	1	1	1	32048.2
D0R261	ATP-grasp domain-containing protein OS=Lactobacillus johnsonii (strain FI9785) OX=633699 GN=FI9785_203 PE=4 SV=1	FI9785_203	14.22	6	6	6	661344
D0R264	DUF59 domain-containing protein OS=Lactobacillus johnsonii (strain FI9785) OX=633699 GN=FI9785_206 PE=4 SV=1	FI9785_206	5.1	1	1	1	655520
D0R268	Secreted protein OS=Lactobacillus johnsonii (strain FI9785) OX=633699 GN=FI9785_210 PE=4 SV=1	FI9785_210	8.08	7	7	7	10298300
D0R272	Endopeptidase O2 OS=Lactobacillus johnsonii (strain FI9785) OX=633699 GN=pepO2 PE=4 SV=1	pepO2	18.49	10	10	10	68955100
D0R277	Uncharacterized protein OS=Lactobacillus johnsonii (strain FI9785) OX=633699 GN=FI9785_219 PE=4 SV=1	FI9785_219	6.47	1	1	1	5527040
D0R278	Lipoprotein OS=Lactobacillus johnsonii (strain FI9785) OX=633699 GN=FI9785_220 PE=4 SV=1	FI9785_220	7.04	2	2	2	266721
D0R290	Aminopeptidase OS=Lactobacillus johnsonii (strain FI9785) OX=633699 GN=pepC PE=3 SV=1	pepC	22.05	8	8	8	15310500
D0R297	tRNA/rRNA methyltransferase OS=Lactobacillus johnsonii (strain FI9785) OX=633699 GN=trmH PE=4 SV=1	trmH	13.55	3	3	3	348170
D0R299	Uncharacterized protein OS=Lactobacillus johnsonii (strain FI9785) OX=633699 GN=FI9785_422 PE=4 SV=1	FI9785_422	66.67	5	5	5	22875600
D0R2A4	Large ribosomal subunit protein bL33 OS=Lactobacillus johnsonii (strain FI9785) OX=633699 GN=rpmG PE=3 SV=1	rpmG	22.45	1	1	1	182936
D0R2B7	Methyltransferase small domain-containing protein OS=Lactobacillus johnsonii (strain FI9785) OX=633699 GN=FI9785_440 PE=4 SV=1	FI9785_440	12.81	2	2	2	2135730
D0R2C7	Transcriptional regulator OS=Lactobacillus johnsonii (strain FI9785) OX=633699 GN=FI9785_451 PE=4 SV=1	FI9785_451	15.74	2	2	2	906441
D0R2D8	Yip1 domain-containing protein OS=Lactobacillus johnsonii (strain FI9785) OX=633699 GN=FI9785_462 PE=4 SV=1	FI9785_462	9.66	2	2	2	1335820
D0R2E5	Extracellular solute-binding protein OS=Lactobacillus johnsonii (strain FI9785) OX=633699 GN=FI9785_470 PE=4 SV=1	FI9785_470	13.49	6	6	6	694035
D0R2E8	Cytokinin riboside 5'-monophosphate phosphoribohydrolase OS=Lactobacillus johnsonii (strain FI9785) OX=633699 GN=FI9785_473 PE=3 SV=1	FI9785_473	5.85	1	1	1	755738
D0R2F1	Cell wall-active antibiotics response LiaF-like C-terminal domain-containing protein OS=Lactobacillus johnsonii (strain FI9785) OX=633699 GN=FI9785_476 PE=4 SV=1	FI9785_476	3.57	1	1	1	1312560
D0R2F9	YajC protein OS=Lactobacillus johnsonii (strain FI9785) OX=633699 GN=yajC PE=3 SV=1	yajC	8.61	1	1	1	264246
D0R2G2	DDH domain-containing protein OS=Lactobacillus johnsonii (strain FI9785) OX=633699 GN=FI9785_488 PE=4 SV=1	FI9785_488	32.4	9	9	9	24972700
D0R2G3	ATP-dependent RNA helicase OS=Lactobacillus johnsonii (strain FI9785) OX=633699 GN=rhe3 PE=4 SV=1	rhe3	4.12	2	2	2	75956.5
D0R2G5	UPF0297 protein FI9785_491 OS=Lactobacillus johnsonii (strain FI9785) OX=633699 GN=FI9785_491 PE=3 SV=1	FI9785_491	25.88	3	3	3	1101110
D0R2H8	Chemotaxis protein OS=Lactobacillus johnsonii (strain FI9785) OX=633699 GN=FI9785_504 PE=4 SV=1	FI9785_504	19.58	2	2	2	1220000
D0R2H9	DUF1269 domain-containing family protein OS=Lactobacillus johnsonii (strain FI9785) OX=633699 GN=FI9785_505 PE=4 SV=1	FI9785_505	28.83	2	2	2	2787840
D0R2I0	Dipeptidase ( Xaa-Pro) OS=Lactobacillus johnsonii (strain FI9785) OX=633699 GN=pepQ PE=3 SV=1	pepQ	8.42	3	3	3	429997
D0R2I1	Catabolite control protein A OS=Lactobacillus johnsonii (strain FI9785) OX=633699 GN=ccpA PE=4 SV=1	ccpA	3.32	1	1	1	143254
D0R2I3	Beta-Ala-Xaa dipeptidase OS=Lactobacillus johnsonii (strain FI9785) OX=633699 GN=pepV PE=4 SV=1	pepV	4.95	2	2	2	640224
D0R2I5	Uncharacterized protein OS=Lactobacillus johnsonii (strain FI9785) OX=633699 GN=FI9785_511 PE=4 SV=1	FI9785_511	9.26	1	1	1	265294
D0R2J0	VTT domain-containing protein OS=Lactobacillus johnsonii (strain FI9785) OX=633699 GN=FI9785_516 PE=3 SV=1	FI9785_516	9.26	2	2	2	385685
D0R2K0	YbhB/YbcL family Raf kinase inhibitor-like protein OS=Lactobacillus johnsonii (strain FI9785) OX=633699 GN=FI9785_312 PE=4 SV=1	FI9785_312	5.92	1	1	1	1188940
D0R2L5	Peptide ABC transporter substrate-binding protein OS=Lactobacillus johnsonii (strain FI9785) OX=633699 GN=FI9785_327 PE=4 SV=1	FI9785_327	6.36	2	2	2	423548
D0R2M3	Maltose/maltodextrin ABC transporter permease component OS=Lactobacillus johnsonii (strain FI9785) OX=633699 GN=malG PE=3 SV=1	malG	4.56	1	1	1	769073
D0R2M4	Oligo-1,6-glucosidase OS=Lactobacillus johnsonii (strain FI9785) OX=633699 GN=FI9785_295 PE=3 SV=1	FI9785_295	1.49	1	1	1	142134
D0R2M6	DUF1934 domain-containing protein OS=Lactobacillus johnsonii (strain FI9785) OX=633699 GN=FI9785_297 PE=4 SV=1	FI9785_297	7.19	1	1	1	510067
D0R2N3	CBS domain-containing protein OS=Lactobacillus johnsonii (strain FI9785) OX=633699 GN=FI9785_336 PE=4 SV=1	FI9785_336	8.85	2	2	2	868947
D0R2N9	Ribosomal protein S4 OS=Lactobacillus johnsonii (strain FI9785) OX=633699 GN=yacB PE=4 SV=1	yacB	30	3	3	3	4427260
D0R2Q5	Magnesium transporter CorA family protein OS=Lactobacillus johnsonii (strain FI9785) OX=633699 GN=FI9785_72 PE=3 SV=1	FI9785_72	6.56	2	2	2	544323
D0R2R2	Amino acid permease OS=Lactobacillus johnsonii (strain FI9785) OX=633699 GN=FI9785_79 PE=4 SV=1	FI9785_79	2.86	1	1	1	644812
D0R2S3	NAD(P)-binding domain-containing protein OS=Lactobacillus johnsonii (strain FI9785) OX=633699 GN=FI9785_90 PE=4 SV=1	FI9785_90	20.47	4	4	4	12092100
D0R2S4	DUF975 family protein OS=Lactobacillus johnsonii (strain FI9785) OX=633699 GN=FI9785_91 PE=4 SV=1	FI9785_91	3.49	1	1	1	398886
D0R2S6	DegV family protein OS=Lactobacillus johnsonii (strain FI9785) OX=633699 GN=FI9785_93 PE=4 SV=1	FI9785_93	7.53	2	2	2	22355000
D0R2T0	Elongation factor G (EF-G) OS=Lactobacillus johnsonii (strain FI9785) OX=633699 GN=FI9785_97 PE=4 SV=1	FI9785_97	1.41	1	1	1	104588
D0R2T8	D-lactate dehydrogenase OS=Lactobacillus johnsonii (strain FI9785) OX=633699 GN=ldhD PE=3 SV=1	ldhD	23.15	7	7	7	142727000
D0R2U0	Glutamate/gamma-aminobutyrate antiporter OS=Lactobacillus johnsonii (strain FI9785) OX=633699 GN=gadC PE=4 SV=1	gadC	2.64	1	1	1	1570550
D0R2U6	Conjugated bile salt hydrolase OS=Lactobacillus johnsonii (strain FI9785) OX=633699 GN=cbsHbeta PE=3 SV=1	cbsHbeta	9.18	2	2	2	1286110
D0R2U9	Phospholipid/glycerol acyltransferase domain-containing protein OS=Lactobacillus johnsonii (strain FI9785) OX=633699 GN=FI9785_121 PE=4 SV=1	FI9785_121	5.84	2	2	2	335015
D0R2V2	Two-component system yycF/yycG regulatory protein YycH OS=Lactobacillus johnsonii (strain FI9785) OX=633699 GN=yycH PE=4 SV=1	yycH	9.28	4	4	4	660749
D0R2V8	CsbD-like domain-containing protein OS=Lactobacillus johnsonii (strain FI9785) OX=633699 GN=FI9785_100 PE=3 SV=1	FI9785_100	16.67	1	1	1	15399000
D0R2W6	LemA-like protein OS=Lactobacillus johnsonii (strain FI9785) OX=633699 GN=FI9785_134 PE=3 SV=1	FI9785_134	22.7	4	4	4	3786460
D0R2W8	FeS cluster biogenesis domain-containing protein OS=Lactobacillus johnsonii (strain FI9785) OX=633699 GN=FI9785_136 PE=4 SV=1	FI9785_136	10.29	1	1	1	569276
D0R2W9	Uncharacterized protein OS=Lactobacillus johnsonii (strain FI9785) OX=633699 GN=FI9785_137 PE=4 SV=1	FI9785_137	21.74	1	1	1	651271
D0R2X8	ABC transporter ATPase component OS=Lactobacillus johnsonii (strain FI9785) OX=633699 GN=FI9785_146 PE=4 SV=1	FI9785_146	5.95	1	1	1	176001
D0R2X9	ABC transporter permease component OS=Lactobacillus johnsonii (strain FI9785) OX=633699 GN=FI9785_147 PE=3 SV=1	FI9785_147	4.1	2	2	2	400522
D0R301	Uncharacterized protein OS=Lactobacillus johnsonii (strain FI9785) OX=633699 GN=FI9785_586 PE=4 SV=1	FI9785_586	20.45	1	1	1	438563
D0R302	Uncharacterized protein OS=Lactobacillus johnsonii (strain FI9785) OX=633699 GN=FI9785_587 PE=4 SV=1	FI9785_587	13.84	1	1	1	2828060
D0R308	Amino acid permease/ SLC12A domain-containing protein OS=Lactobacillus johnsonii (strain FI9785) OX=633699 GN=FI9785_593 PE=4 SV=1	FI9785_593	5.71	1	1	1	2425510
D0R319	Aminopeptidase OS=Lactobacillus johnsonii (strain FI9785) OX=633699 GN=FI9785_604 PE=3 SV=1	FI9785_604	8.89	3	3	3	1038660
D0R322	L-tryptophan decarboxylase PsiD-like domain-containing protein OS=Lactobacillus johnsonii (strain FI9785) OX=633699 GN=FI9785_607 PE=4 SV=1	FI9785_607	8.27	3	3	3	4529320
D0R329	Major facilitator superfamily permease OS=Lactobacillus johnsonii (strain FI9785) OX=633699 GN=FI9785_614 PE=4 SV=1	FI9785_614	2.91	1	1	1	179210
D0R330	Secreted protein OS=Lactobacillus johnsonii (strain FI9785) OX=633699 GN=FI9785_615 PE=4 SV=1	FI9785_615	4.23	1	1	1	630588
D0R332	ABC transporter ATPase and permease components OS=Lactobacillus johnsonii (strain FI9785) OX=633699 GN=FI9785_617 PE=4 SV=1	FI9785_617	1.73	1	1	1	53874.5
D0R333	ABC transporter ATPase and permease components OS=Lactobacillus johnsonii (strain FI9785) OX=633699 GN=FI9785_618 PE=4 SV=1	FI9785_618	3.57	2	2	2	472885
D0R334	Amino acid ABC transporter solute-binding component OS=Lactobacillus johnsonii (strain FI9785) OX=633699 GN=FI9785_619 PE=3 SV=1	FI9785_619	7.33	2	2	2	375307
D0R335	Amino acid ABC transporter ATPase component OS=Lactobacillus johnsonii (strain FI9785) OX=633699 GN=FI9785_620 PE=4 SV=1	FI9785_620	4.42	1	1	1	321100
D0R336	Amino acid ABC transporter solute-binding component OS=Lactobacillus johnsonii (strain FI9785) OX=633699 GN=FI9785_621 PE=3 SV=1	FI9785_621	10.58	3	3	3	2096840
D0R337	ABC-type amino acid transport system, permease component OS=Lactobacillus johnsonii (strain FI9785) OX=633699 GN=FI9785_622 PE=3 SV=1	FI9785_622	4.25	1	1	1	456600
D0R349	ABC transporter permease component OS=Lactobacillus johnsonii (strain FI9785) OX=633699 GN=FI9785_635 PE=3 SV=1	FI9785_635	2.41	1	1	1	843387
D0R351	N-acetyltransferase domain-containing protein OS=Lactobacillus johnsonii (strain FI9785) OX=633699 GN=FI9785_637 PE=4 SV=1	FI9785_637	26.59	4	4	4	6472410
D0R355	Phosphate ABC transporter, ATP-binding protein OS=Lactobacillus johnsonii (strain FI9785) OX=633699 GN=pstB1 PE=4 SV=1	pstB1	24.44	5	5	5	635561
D0R356	Phosphate ABC transporter, ATP-binding protein OS=Lactobacillus johnsonii (strain FI9785) OX=633699 GN=pstB2 PE=4 SV=1	pstB2	3.21	1	1	1	42780
D0R359	Putatve dicarboxylate transporter OS=Lactobacillus johnsonii (strain FI9785) OX=633699 GN=FI9785_645 PE=4 SV=1	FI9785_645	1.95	1	1	1	1067470
D0R365	HTH-type transcriptional regulator OS=Lactobacillus johnsonii (strain FI9785) OX=633699 GN=FI9785_651 PE=4 SV=1	FI9785_651	17.36	4	4	4	1152660
D0R371	Phosphoketolase OS=Lactobacillus johnsonii (strain FI9785) OX=633699 GN=FI9785_658 PE=3 SV=1	FI9785_658	12.48	9	9	9	3138000
D0R374	HlyC/CorC family transporter OS=Lactobacillus johnsonii (strain FI9785) OX=633699 GN=FI9785_661 PE=3 SV=1	FI9785_661	10.22	4	4	4	727725
D0R386	ABC-type proline/glycine betaine transport system, ATPase component OS=Lactobacillus johnsonii (strain FI9785) OX=633699 GN=proV PE=3 SV=1	proV	2.81	1	1	1	113244
D0R392	Two-component system response regulator OS=Lactobacillus johnsonii (strain FI9785) OX=633699 GN=FI9785_679 PE=4 SV=1	FI9785_679	5.88	1	1	1	35627.8
D0R399	protein adenylyltransferase OS=Lactobacillus johnsonii (strain FI9785) OX=633699 GN=FI9785_686 PE=4 SV=1	FI9785_686	21.03	4	4	4	471695
D0R3A5	Solute-binding protein family 5 domain-containing protein OS=Lactobacillus johnsonii (strain FI9785) OX=633699 GN=FI9785_692 PE=4 SV=1	FI9785_692	5.22	3	3	3	322475
D0R3A6	Pyridoxamine 5'-phosphate oxidase putative domain-containing protein OS=Lactobacillus johnsonii (strain FI9785) OX=633699 GN=FI9785_693 PE=4 SV=1	FI9785_693	13.22	1	1	1	187652
D0R3A9	Uncharacterized protein OS=Lactobacillus johnsonii (strain FI9785) OX=633699 GN=FI9785_696 PE=4 SV=1	FI9785_696	3.01	1	1	1	847543
D0R3B0	Membrane protein OS=Lactobacillus johnsonii (strain FI9785) OX=633699 GN=FI9785_697 PE=4 SV=1	FI9785_697	1.67	1	1	1	769568
D0R3B7	DUF2179 domain-containing protein OS=Lactobacillus johnsonii (strain FI9785) OX=633699 GN=FI9785_705 PE=4 SV=1	FI9785_705	9.32	2	2	2	1018220
D0R3C4	Transcription antitermination factor NusB OS=Lactobacillus johnsonii (strain FI9785) OX=633699 GN=nusB PE=3 SV=1	nusB	14.29	2	2	2	228522
D0R3C8	Geranyltranstransferase OS=Lactobacillus johnsonii (strain FI9785) OX=633699 GN=ispA PE=3 SV=1	ispA	3.47	1	1	1	57835.9
D0R3D9	protein-serine/threonine phosphatase OS=Lactobacillus johnsonii (strain FI9785) OX=633699 GN=prpC PE=4 SV=1	prpC	22	5	5	5	393534
D0R3E5	Asp23/Gls24 family envelope stress response protein OS=Lactobacillus johnsonii (strain FI9785) OX=633699 GN=FI9785_733 PE=3 SV=1	FI9785_733	16.67	2	2	2	637360
D0R3E6	DhaL domain-containing protein OS=Lactobacillus johnsonii (strain FI9785) OX=633699 GN=FI9785_734 PE=4 SV=1	FI9785_734	5.6	2	2	2	2170170
D0R3F0	Oligopeptide transport ATP-binding protein oppD OS=Lactobacillus johnsonii (strain FI9785) OX=633699 GN=oppD PE=3 SV=1	oppD	16.07	4	4	4	3567390
D0R3F1	Oligopeptide transport ATP-binding protein oppF OS=Lactobacillus johnsonii (strain FI9785) OX=633699 GN=oppF PE=3 SV=1	oppF	21.74	7	7	7	6310050
D0R3F2	Oligopeptide ABC transporter permease component OppB OS=Lactobacillus johnsonii (strain FI9785) OX=633699 GN=oppB PE=3 SV=1	oppB	9.06	3	3	3	31426900
D0R3F3	Oligopeptide ABC transporter permease component OppC OS=Lactobacillus johnsonii (strain FI9785) OX=633699 GN=oppC PE=3 SV=1	oppC	3.95	1	1	1	1275830
D0R3F4	Oligopeptide-binding protein OppA OS=Lactobacillus johnsonii (strain FI9785) OX=633699 GN=oppA PE=3 SV=1	oppA	7.88	4	4	4	612018
D0R3F5	Oligopeptide-binding protein OppA OS=Lactobacillus johnsonii (strain FI9785) OX=633699 GN=oppA2 PE=3 SV=1	oppA2	12.29	7	7	7	899266
D0R3G7	Bis(5'-nucleosyl)-tetraphosphatase [asymmetrical] OS=Lactobacillus johnsonii (strain FI9785) OX=633699 GN=FI9785_756 PE=3 SV=1	FI9785_756	14.39	2	2	2	981399
D0R3H0	UPF0291 protein FI9785_759 OS=Lactobacillus johnsonii (strain FI9785) OX=633699 GN=FI9785_759 PE=3 SV=1	FI9785_759	25.61	2	2	2	6249150
D0R3H2	ABC transporter ATPase and permease components OS=Lactobacillus johnsonii (strain FI9785) OX=633699 GN=FI9785_761 PE=4 SV=1	FI9785_761	3.57	2	2	2	531488
D0R3H4	Cyclopropane fatty acid synthase-like protein OS=Lactobacillus johnsonii (strain FI9785) OX=633699 GN=cfa PE=3 SV=1	cfa	4.07	1	1	1	78236.6
D0R3H5	Phospholipid/glycerol acyltransferase domain-containing protein OS=Lactobacillus johnsonii (strain FI9785) OX=633699 GN=FI9785_764 PE=4 SV=1	FI9785_764	6.86	1	1	1	190106
D0R3I6	Ribosome maturation factor RimP OS=Lactobacillus johnsonii (strain FI9785) OX=633699 GN=rimP PE=3 SV=1	rimP	10.13	1	1	1	244914
D0R3I8	YlxR domain-containing protein OS=Lactobacillus johnsonii (strain FI9785) OX=633699 GN=FI9785_777 PE=4 SV=1	FI9785_777	37.76	3	3	3	652261
D0R3I9	Ribosomal protein eL8/eL30/eS12/Gadd45 domain-containing protein OS=Lactobacillus johnsonii (strain FI9785) OX=633699 GN=FI9785_778 PE=4 SV=1	FI9785_778	20.39	2	2	2	312704
D0R3K2	Sortase OS=Lactobacillus johnsonii (strain FI9785) OX=633699 GN=srtA PE=4 SV=1	srtA	16.16	4	4	4	1638000
D0R3K5	Amino acid transporter OS=Lactobacillus johnsonii (strain FI9785) OX=633699 GN=FI9785_794 PE=4 SV=1	FI9785_794	1.79	1	1	1	57241.4
D0R3K9	Major facilitator superfamily permease OS=Lactobacillus johnsonii (strain FI9785) OX=633699 GN=FI9785_798 PE=4 SV=1	FI9785_798	2.24	1	1	1	78405.7
D0R3L0	H(+)-transporting ATPase OS=Lactobacillus johnsonii (strain FI9785) OX=633699 GN=aha1 PE=4 SV=1	aha1	2.78	2	2	2	257472
D0R3R3	Choloylglycine hydrolase/NAAA C-terminal domain-containing protein OS=Lactobacillus johnsonii (strain FI9785) OX=633699 GN=FI9785_854 PE=3 SV=1	FI9785_854	20.83	3	3	3	68915500
D0R3R7	Lipoprotein OS=Lactobacillus johnsonii (strain FI9785) OX=633699 GN=metQ PE=3 SV=1	metQ	7.39	2	2	2	157210
D0R3R8	Methionine import ATP-binding protein MetN, ABC transporter ATPase component OS=Lactobacillus johnsonii (strain FI9785) OX=633699 GN=metN PE=4 SV=1	metN	7.16	2	2	2	1237350
D0R3S1	Fumarate reductase flavoprotein subunit OS=Lactobacillus johnsonii (strain FI9785) OX=633699 GN=frdC PE=3 SV=1	frdC	11.38	4	4	4	3979550
D0R3S6	Cell division protein OS=Lactobacillus johnsonii (strain FI9785) OX=633699 GN=FI9785_867 PE=4 SV=1	FI9785_867	2.49	1	1	1	162560
D0R3S8	Cys-tRNA(Pro)/Cys-tRNA(Cys) deacylase OS=Lactobacillus johnsonii (strain FI9785) OX=633699 GN=FI9785_869 PE=3 SV=1	FI9785_869	16.77	2	2	2	369388
D0R3T7	SGNH hydrolase-type esterase domain-containing protein OS=Lactobacillus johnsonii (strain FI9785) OX=633699 GN=FI9785_878 PE=4 SV=1	FI9785_878	3.16	1	1	1	160237
D0R3U4	Small ribosomal subunit protein bS21 OS=Lactobacillus johnsonii (strain FI9785) OX=633699 GN=rpsU PE=3 SV=1	rpsU	41.38	2	2	2	916275
D0R3U5	GatB/YqeY domain-containing protein OS=Lactobacillus johnsonii (strain FI9785) OX=633699 GN=FI9785_886 PE=4 SV=1	FI9785_886	6.12	1	1	1	574728
D0R3U6	PhoH-like protein OS=Lactobacillus johnsonii (strain FI9785) OX=633699 GN=phoH PE=3 SV=1	phoH	5.33	1	1	1	216087
D0R3V4	ABC transporter permease component OS=Lactobacillus johnsonii (strain FI9785) OX=633699 GN=FI9785_896 PE=3 SV=1	FI9785_896	5.94	1	1	1	415385
D0R3V5	ABC transporter permease component OS=Lactobacillus johnsonii (strain FI9785) OX=633699 GN=FI9785_897 PE=3 SV=1	FI9785_897	4.44	1	1	1	205141
D0R3V6	ABC transporter ATPase component OS=Lactobacillus johnsonii (strain FI9785) OX=633699 GN=FI9785_898 PE=4 SV=1	FI9785_898	13.82	3	3	3	2401980
D0R3V7	ABC transporter solute-binding component OS=Lactobacillus johnsonii (strain FI9785) OX=633699 GN=FI9785_899 PE=4 SV=1	FI9785_899	16.9	4	4	4	1542700
D0R3V8	SAM-dependent methyltransferase OS=Lactobacillus johnsonii (strain FI9785) OX=633699 GN=FI9785_900 PE=4 SV=1	FI9785_900	9.7	3	3	3	270134
D0R3W0	Peptidase T OS=Lactobacillus johnsonii (strain FI9785) OX=633699 GN=pepT PE=4 SV=1	pepT	2.16	1	1	1	404265
D0R3W2	ABC transporter ATPase component OS=Lactobacillus johnsonii (strain FI9785) OX=633699 GN=FI9785_904 PE=4 SV=1	FI9785_904	17.87	4	4	4	1649390
D0R3W3	ABC transporter permease OS=Lactobacillus johnsonii (strain FI9785) OX=633699 GN=FI9785_905 PE=4 SV=1	FI9785_905	2.95	1	1	1	3559320
D0R3X2	DUF2974 domain-containing protein OS=Lactobacillus johnsonii (strain FI9785) OX=633699 GN=FI9785_915 PE=4 SV=1	FI9785_915	1.88	1	1	1	445321
D0R3Y2	Isochorismatase-like domain-containing protein OS=Lactobacillus johnsonii (strain FI9785) OX=633699 GN=FI9785_925 PE=3 SV=1	FI9785_925	9.89	1	1	1	337006
D0R3Y6	Transcriptional regulator OS=Lactobacillus johnsonii (strain FI9785) OX=633699 GN=FI9785_930 PE=4 SV=1	FI9785_930	41.67	2	2	2	31921500
D0R3Y7	Uncharacterized protein OS=Lactobacillus johnsonii (strain FI9785) OX=633699 GN=FI9785_931 PE=4 SV=1	FI9785_931	29.9	3	3	3	20350200
D0R3Y8	Nitroreductase domain-containing protein OS=Lactobacillus johnsonii (strain FI9785) OX=633699 GN=FI9785_932 PE=3 SV=1	FI9785_932	14.08	1	1	1	11598100
D0R3Z5	Membrane protein OS=Lactobacillus johnsonii (strain FI9785) OX=633699 GN=FI9785_939 PE=4 SV=1	FI9785_939	14.93	3	3	3	577418
D0R407	DUF2785 domain-containing protein OS=Lactobacillus johnsonii (strain FI9785) OX=633699 GN=FI9785_951 PE=4 SV=1	FI9785_951	7.43	1	1	1	75603.7
D0R433	DUF5590 domain-containing protein OS=Lactobacillus johnsonii (strain FI9785) OX=633699 GN=FI9785_979 PE=4 SV=1	FI9785_979	14.02	2	2	2	269222
D0R442	DivIVA domain-containing protein OS=Lactobacillus johnsonii (strain FI9785) OX=633699 GN=FI9785_988 PE=4 SV=1	FI9785_988	6.21	1	1	1	348349
D0R443	RNA methylase OS=Lactobacillus johnsonii (strain FI9785) OX=633699 GN=FI9785_989 PE=4 SV=1	FI9785_989	8.02	2	2	2	265856
D0R455	DegV family protein OS=Lactobacillus johnsonii (strain FI9785) OX=633699 GN=FI9785_1001 PE=4 SV=1	FI9785_1001	7.8	2	2	2	432593
D0R456	Uncharacterized protein OS=Lactobacillus johnsonii (strain FI9785) OX=633699 GN=FI9785_1002 PE=4 SV=1	FI9785_1002	8.11	3	3	3	928544
D0R471	NADP-dependent oxidoreductase domain-containing protein OS=Lactobacillus johnsonii (strain FI9785) OX=633699 GN=FI9785_1017 PE=4 SV=1	FI9785_1017	22.6	3	3	3	3019540
D0R495	Uncharacterized protein OS=Lactobacillus johnsonii (strain FI9785) OX=633699 GN=FI9785_1042 PE=4 SV=1	FI9785_1042	2.05	1	1	1	153181
D0R498	Thiol peroxidase OS=Lactobacillus johnsonii (strain FI9785) OX=633699 GN=tpx PE=4 SV=1	tpx	6.1	1	1	1	6909960
D0R499	ABM domain-containing protein OS=Lactobacillus johnsonii (strain FI9785) OX=633699 GN=FI9785_1046 PE=4 SV=1	FI9785_1046	19.09	1	1	1	117597
D0R4A5	Choloylglycine hydrolase/NAAA C-terminal domain-containing protein OS=Lactobacillus johnsonii (strain FI9785) OX=633699 GN=FI9785_1052 PE=3 SV=1	FI9785_1052	9.45	2	2	2	1378180
D0R4D7	Pyridoxamine 5'-phosphate oxidase putative domain-containing protein OS=Lactobacillus johnsonii (strain FI9785) OX=633699 GN=FI9785_1084 PE=4 SV=1	FI9785_1084	10.53	1	1	1	296834
D0R4E4	Galactose mutarotase-like protein OS=Lactobacillus johnsonii (strain FI9785) OX=633699 GN=lacX PE=4 SV=1	lacX	6.1	2	2	2	524642
D0R4G7	TPR repeat-containing protein OS=Lactobacillus johnsonii (strain FI9785) OX=633699 GN=FI9785_1116 PE=4 SV=1	FI9785_1116	8.11	3	3	3	2459590
D0R4G8	DNA-binding protein HU OS=Lactobacillus johnsonii (strain FI9785) OX=633699 GN=hupB PE=3 SV=1	hupB	10.99	1	1	1	13388000
D0R4H0	Ribosomal protein S1 OS=Lactobacillus johnsonii (strain FI9785) OX=633699 GN=rpsA PE=3 SV=1	rpsA	7.5	3	3	3	3361580
D0R4H3	LysM domain-containing protein OS=Lactobacillus johnsonii (strain FI9785) OX=633699 GN=FI9785_1122 PE=4 SV=1	FI9785_1122	4.71	1	1	1	1318300
D0R4H7	Reductase OS=Lactobacillus johnsonii (strain FI9785) OX=633699 GN=ribT PE=4 SV=1	ribT	7.5	1	1	1	474988
D0R4I8	SDR family oxidoreductase OS=Lactobacillus johnsonii (strain FI9785) OX=633699 GN=FI9785_1137 PE=3 SV=1	FI9785_1137	17.42	4	4	4	457382
D0R4J0	Acyltransferase OS=Lactobacillus johnsonii (strain FI9785) OX=633699 GN=FI9785_1139 PE=4 SV=1	FI9785_1139	4.99	2	2	2	4181540
D0R4J3	Nucleoside hydrolase OS=Lactobacillus johnsonii (strain FI9785) OX=633699 GN=FI9785_1142 PE=4 SV=1	FI9785_1142	7.47	2	2	2	777146
D0R4J4	Alkaline phosphatase-like protein OS=Lactobacillus johnsonii (strain FI9785) OX=633699 GN=apl PE=3 SV=1	apl	7.88	1	1	1	64675.4
D0R4J6	NAD(P)-binding domain-containing protein OS=Lactobacillus johnsonii (strain FI9785) OX=633699 GN=FI9785_1145 PE=4 SV=1	FI9785_1145	9.86	3	3	3	2758160
D0R4J8	Amino acid permease OS=Lactobacillus johnsonii (strain FI9785) OX=633699 GN=FI9785_1147 PE=4 SV=1	FI9785_1147	16.05	1	1	1	143492
D0R4K2	DUF1828 domain-containing protein OS=Lactobacillus johnsonii (strain FI9785) OX=633699 GN=FI9785_1152 PE=4 SV=1	FI9785_1152	6.77	1	1	1	867699
D0R4K3	Lipoprotein OS=Lactobacillus johnsonii (strain FI9785) OX=633699 GN=FI9785_1153 PE=4 SV=1	FI9785_1153	10.5	2	2	2	798350
D0R4K5	Uncharacterized protein OS=Lactobacillus johnsonii (strain FI9785) OX=633699 GN=FI9785_1155 PE=4 SV=1	FI9785_1155	14.95	4	4	4	4128810
D0R4K7	SH3b domain-containing protein OS=Lactobacillus johnsonii (strain FI9785) OX=633699 GN=FI9785_1157 PE=4 SV=1	FI9785_1157	7.79	1	1	1	746797
D0R4K9	Phage capsid protein OS=Lactobacillus johnsonii (strain FI9785) OX=633699 GN=FI9785_1159 PE=4 SV=1	FI9785_1159	14.71	2	2	2	1451300
D0R4M0	Glf protein OS=Lactobacillus johnsonii (strain FI9785) OX=633699 GN=glf PE=3 SV=1	glf	10	3	3	3	3199120
D0R4N1	EpsA protein OS=Lactobacillus johnsonii (strain FI9785) OX=633699 GN=epsA PE=3 SV=1	epsA	6.59	2	2	2	865734
D0R4N6	DUF4767 domain-containing protein OS=Lactobacillus johnsonii (strain FI9785) OX=633699 GN=FI9785_1188 PE=4 SV=1	FI9785_1188	26.02	3	3	3	1534630
D0R4N8	DSBA-like thioredoxin domain-containing protein OS=Lactobacillus johnsonii (strain FI9785) OX=633699 GN=FI9785_1190 PE=4 SV=1	FI9785_1190	6.25	1	1	1	182540
D0R4P6	Tetratricopeptide repeat protein OS=Lactobacillus johnsonii (strain FI9785) OX=633699 GN=FI9785_1198 PE=4 SV=1	FI9785_1198	2.81	1	1	1	587712
D0R4T4	Penicillin-binding protein 2B OS=Lactobacillus johnsonii (strain FI9785) OX=633699 GN=pbp 2B PE=3 SV=1	pbp	4.47	3	3	3	926080
D0R4U7	Cation-transporting ATPase PacL OS=Lactobacillus johnsonii (strain FI9785) OX=633699 GN=pacL PE=4 SV=1	pacL	2.74	2	2	2	245381
D0R4V4	DUF1694 domain-containing protein OS=Lactobacillus johnsonii (strain FI9785) OX=633699 GN=FI9785_1257 PE=4 SV=1	FI9785_1257	27.92	3	3	3	458156
D0R4V7	Universal stress protein OS=Lactobacillus johnsonii (strain FI9785) OX=633699 GN=usp PE=3 SV=1	usp	15.09	2	2	2	990198
D0R4V9	DUF2969 domain-containing protein OS=Lactobacillus johnsonii (strain FI9785) OX=633699 GN=FI9785_1262 PE=4 SV=1	FI9785_1262	14.67	1	1	1	731965
D0R4X9	Uncharacterized protein OS=Lactobacillus johnsonii (strain FI9785) OX=633699 GN=FI9785_1282 PE=4 SV=1	FI9785_1282	13.67	2	2	2	11888700
D0R4Y8	SdpI family protein OS=Lactobacillus johnsonii (strain FI9785) OX=633699 GN=FI9785_1291 PE=4 SV=1	FI9785_1291	10.77	1	1	1	91977
D0R504	ABC transporter solute-binding component OS=Lactobacillus johnsonii (strain FI9785) OX=633699 GN=FI9785_1307 PE=3 SV=1	FI9785_1307	2.7	1	1	1	96320
D0R505	AB hydrolase-1 domain-containing protein OS=Lactobacillus johnsonii (strain FI9785) OX=633699 GN=FI9785_1308 PE=4 SV=1	FI9785_1308	3.1	1	1	1	119797
D0R510	HAD superfamily hydrolase OS=Lactobacillus johnsonii (strain FI9785) OX=633699 GN=FI9785_1313 PE=4 SV=1	FI9785_1313	15.87	4	4	4	382301
D0R512	Cell surface protein OS=Lactobacillus johnsonii (strain FI9785) OX=633699 GN=FI9785_1315 PE=4 SV=1	FI9785_1315	3.11	1	1	1	300278
D0R515	Spermidine/putrescine ABC transporter permease component OS=Lactobacillus johnsonii (strain FI9785) OX=633699 GN=potC PE=3 SV=1	potC	4.91	2	2	2	350134
D0R523	HAD superfamily hydrolase OS=Lactobacillus johnsonii (strain FI9785) OX=633699 GN=FI9785_1326 PE=4 SV=1	FI9785_1326	13.29	4	4	4	941245
D0R524	Uncharacterized protein OS=Lactobacillus johnsonii (strain FI9785) OX=633699 GN=FI9785_1327 PE=4 SV=1	FI9785_1327	6.43	1	1	1	94548.1
D0R540	DUF308 domain-containing protein OS=Lactobacillus johnsonii (strain FI9785) OX=633699 GN=FI9785_1343 PE=4 SV=1	FI9785_1343	4.47	1	1	1	95683.5
D0R558	YigZ family protein OS=Lactobacillus johnsonii (strain FI9785) OX=633699 GN=FI9785_1361 PE=3 SV=1	FI9785_1361	4.52	1	1	1	221298
D0R563	HTH cro/C1-type domain-containing protein OS=Lactobacillus johnsonii (strain FI9785) OX=633699 GN=FI9785_1366 PE=4 SV=1	FI9785_1366	5.44	2	2	2	473060
D0R566	Peptidase OS=Lactobacillus johnsonii (strain FI9785) OX=633699 GN=FI9785_1369 PE=3 SV=1	FI9785_1369	2.48	1	1	1	68055
D0R570	AI-2E family transporter OS=Lactobacillus johnsonii (strain FI9785) OX=633699 GN=FI9785_1373 PE=3 SV=1	FI9785_1373	5.93	2	2	2	692075
D0R572	Lactonase family protein OS=Lactobacillus johnsonii (strain FI9785) OX=633699 GN=FI9785_1375 PE=3 SV=1	FI9785_1375	5.59	2	2	2	263576
D0R574	Myosin-crossreactive streptococcal antigen homologue OS=Lactobacillus johnsonii (strain FI9785) OX=633699 GN=mycA PE=4 SV=1	mycA	3.89	2	2	2	1740370
D0R578	CYTH domain-containing protein OS=Lactobacillus johnsonii (strain FI9785) OX=633699 GN=FI9785_1381 PE=4 SV=1	FI9785_1381	5.31	1	1	1	80242.3
D0R581	Adapter protein MecA OS=Lactobacillus johnsonii (strain FI9785) OX=633699 GN=mecA PE=3 SV=1	mecA	14.75	3	3	3	397045
D0R587	DUF1827 family protein OS=Lactobacillus johnsonii (strain FI9785) OX=633699 GN=FI9785_1390 PE=4 SV=1	FI9785_1390	31.18	3	3	3	718030
D0R591	Uncharacterized protein OS=Lactobacillus johnsonii (strain FI9785) OX=633699 GN=FI9785_1394 PE=4 SV=1	FI9785_1394	12.12	2	2	2	2175170
D0R598	Serine aminopeptidase S33 domain-containing protein OS=Lactobacillus johnsonii (strain FI9785) OX=633699 GN=FI9785_1401 PE=4 SV=1	FI9785_1401	3.5	1	1	1	554167
D0R5A5	Rhodanese domain-containing protein OS=Lactobacillus johnsonii (strain FI9785) OX=633699 GN=FI9785_1408 PE=4 SV=1	FI9785_1408	9.09	1	1	1	1369480
D0R5A7	Peptidase S54 rhomboid domain-containing protein OS=Lactobacillus johnsonii (strain FI9785) OX=633699 GN=FI9785_1410 PE=3 SV=1	FI9785_1410	4.39	1	1	1	801064
D0R5B1	Penicillin-binding protein OS=Lactobacillus johnsonii (strain FI9785) OX=633699 GN=pbp PE=3 SV=1	pbp	10.16	7	7	7	478022
D0R5B7	HTH hxlR-type domain-containing protein OS=Lactobacillus johnsonii (strain FI9785) OX=633699 GN=FI9785_1420 PE=4 SV=1	FI9785_1420	14.41	1	1	1	2069750
D0R5C8	CP-type G domain-containing protein OS=Lactobacillus johnsonii (strain FI9785) OX=633699 GN=FI9785_1431 PE=4 SV=1	FI9785_1431	5.96	2	2	2	266019
D0R5E3	Deoxyribose-phosphate aldolase OS=Lactobacillus johnsonii (strain FI9785) OX=633699 GN=FI9785_1447 PE=4 SV=1	FI9785_1447	31.03	2	2	2	363926
D0R5E9	Phenylalanyl-tRNA synthetase beta subunit OS=Lactobacillus johnsonii (strain FI9785) OX=633699 GN=pheT PE=4 SV=1	pheT	22.79	5	5	5	9158080
D0R5F0	Thioredoxin OS=Lactobacillus johnsonii (strain FI9785) OX=633699 GN=trx PE=4 SV=1	trx	20.75	2	2	2	76823600
D0R5F3	ABC transporter, permease protein OS=Lactobacillus johnsonii (strain FI9785) OX=633699 GN=FI9785_1457 PE=4 SV=1	FI9785_1457	2.23	1	1	1	103241
D0R5F4	ABC transporter ATPase component OS=Lactobacillus johnsonii (strain FI9785) OX=633699 GN=FI9785_1458 PE=4 SV=1	FI9785_1458	4.03	1	1	1	67488.8
D0R5F6	YtxH domain-containing protein OS=Lactobacillus johnsonii (strain FI9785) OX=633699 GN=FI9785_1460 PE=4 SV=1	FI9785_1460	7.36	1	1	1	350369
D0R5F7	YtxH domain-containing protein OS=Lactobacillus johnsonii (strain FI9785) OX=633699 GN=FI9785_1461 PE=4 SV=1	FI9785_1461	8.62	1	1	1	114718
D0R5G0	Uncharacterized protein YhaN AAA domain-containing protein OS=Lactobacillus johnsonii (strain FI9785) OX=633699 GN=yhaN PE=4 SV=1	yhaN	6.4	5	5	5	241579
D0R5G2	UPF0342 protein FI9785_1466 OS=Lactobacillus johnsonii (strain FI9785) OX=633699 GN=FI9785_1466 PE=3 SV=1	FI9785_1466	45.3	5	5	5	62511000
D0R5I8	Na+/H+ antiporter NhaC OS=Lactobacillus johnsonii (strain FI9785) OX=633699 GN=nhaC PE=3 SV=1	nhaC	3.49	1	1	1	156842
D0R5J3	Bax inhibitor-1/YccA family protein OS=Lactobacillus johnsonii (strain FI9785) OX=633699 GN=FI9785_1500 PE=3 SV=1	FI9785_1500	4.22	1	1	1	205670
D0R5K1	CamS family sex pheromone protein OS=Lactobacillus johnsonii (strain FI9785) OX=633699 GN=FI9785_1508 PE=4 SV=1	FI9785_1508	8.71	3	3	3	3519010
D0R5K4	N-acetylmuramidase OS=Lactobacillus johnsonii (strain FI9785) OX=633699 GN=FI9785_1511 PE=3 SV=1	FI9785_1511	6.73	1	1	1	134713
D0R5K5	ECF transporter S component OS=Lactobacillus johnsonii (strain FI9785) OX=633699 GN=FI9785_1512 PE=4 SV=1	FI9785_1512	4.39	1	1	1	1028780
D0R5K9	CDP-glycerol--glycerophosphate glycerophosphotransferase OS=Lactobacillus johnsonii (strain FI9785) OX=633699 GN=tagB PE=3 SV=1	tagB	7.33	3	3	3	459812
D0R5M1	L-2-hydroxyisocaproate dehydrogenase OS=Lactobacillus johnsonii (strain FI9785) OX=633699 GN=hicD PE=3 SV=1	hicD	17.88	5	5	5	1820560
D0R5M6	Aggregation promoting factor OS=Lactobacillus johnsonii (strain FI9785) OX=633699 GN=apf2 PE=4 SV=1	apf2	11.25	4	4	4	34700200
D0R5M7	Aggregation promoting factor OS=Lactobacillus johnsonii (strain FI9785) OX=633699 GN=apf1 PE=4 SV=1	apf1	8.53	2	2	2	162610000
D0R5M8	Uncharacterized protein OS=Lactobacillus johnsonii (strain FI9785) OX=633699 GN=FI9785_1535 PE=4 SV=1	FI9785_1535	6.67	1	1	1	123930
D0R5N2	NADP-dependent oxidoreductase domain-containing protein OS=Lactobacillus johnsonii (strain FI9785) OX=633699 GN=FI9785_1539 PE=4 SV=1	FI9785_1539	9.47	2	2	2	440600
D0R5N3	Pyridine nucleotide-disulfide oxidoreductase OS=Lactobacillus johnsonii (strain FI9785) OX=633699 GN=FI9785_1540 PE=3 SV=1	FI9785_1540	4.06	2	2	2	262734
D0R5N9	DUF5082 domain-containing protein OS=Lactobacillus johnsonii (strain FI9785) OX=633699 GN=FI9785_1547 PE=4 SV=1	FI9785_1547	12.14	2	2	2	431468
D0R5P7	Transposase OS=Lactobacillus johnsonii (strain FI9785) OX=633699 GN=FI9785_1555 PE=4 SV=1	FI9785_1555	12.31	1	1	1	1512350
D0R5Q3	Succinate-semialdehyde dehydrogenase OS=Lactobacillus johnsonii (strain FI9785) OX=633699 GN=gabD PE=3 SV=1	gabD	7.66	3	3	3	587478
D0R5Q4	Zinc-ribbon domain-containing protein OS=Lactobacillus johnsonii (strain FI9785) OX=633699 GN=FI9785_1562 PE=4 SV=1	FI9785_1562	3.27	1	1	1	235753
D0R5Q6	HAD superfamily hydrolase OS=Lactobacillus johnsonii (strain FI9785) OX=633699 GN=FI9785_1564 PE=4 SV=1	FI9785_1564	4.49	1	1	1	101517
D0R5Q9	Beta-lactamase class A catalytic domain-containing protein OS=Lactobacillus johnsonii (strain FI9785) OX=633699 GN=FI9785_1567 PE=4 SV=1	FI9785_1567	10.83	3	3	3	1517650
D0R5R0	ATPase BadF/BadG/BcrA/BcrD type domain-containing protein OS=Lactobacillus johnsonii (strain FI9785) OX=633699 GN=FI9785_1568 PE=4 SV=1	FI9785_1568	19.87	7	7	7	33025200
D0R5R4	DUF1304 domain-containing protein OS=Lactobacillus johnsonii (strain FI9785) OX=633699 GN=FI9785_1572 PE=4 SV=1	FI9785_1572	8.2	1	1	1	16699300
D0R5R5	Extracellular solute-binding protein OS=Lactobacillus johnsonii (strain FI9785) OX=633699 GN=FI9785_1573 PE=4 SV=1	FI9785_1573	6.91	4	4	4	1285200
D0R5R6	Metallo-beta-lactamase domain-containing protein OS=Lactobacillus johnsonii (strain FI9785) OX=633699 GN=FI9785_1574 PE=4 SV=1	FI9785_1574	4.62	1	1	1	136860
D0R5R9	ABC transporter ATPase component OS=Lactobacillus johnsonii (strain FI9785) OX=633699 GN=FI9785_1577 PE=4 SV=1	FI9785_1577	16.34	4	4	4	1318270
D0R5T4	L-cystine uptake protein TcyP OS=Lactobacillus johnsonii (strain FI9785) OX=633699 GN=FI9785_1594 PE=3 SV=1	FI9785_1594	6.06	2	2	2	6182640
D0R5U0	Hosphoenolpyruvate-dependent sugar phosphotransferase system IIC component OS=Lactobacillus johnsonii (strain FI9785) OX=633699 GN=FI9785_1600 PE=4 SV=1	FI9785_1600	3.35	1	1	1	760243
D0R5V2	Peptidase M10 metallopeptidase domain-containing protein OS=Lactobacillus johnsonii (strain FI9785) OX=633699 GN=FI9785_1612 PE=4 SV=1	FI9785_1612	4.21	1	1	1	93069.2
D0R5W3	ABC3 transporter permease protein domain-containing protein OS=Lactobacillus johnsonii (strain FI9785) OX=633699 GN=FI9785_1623 PE=3 SV=1	FI9785_1623	1.61	1	1	1	269229
D0R5W4	ABC transporter ATPase component OS=Lactobacillus johnsonii (strain FI9785) OX=633699 GN=FI9785_1624 PE=3 SV=1	FI9785_1624	13.31	3	3	3	312692
D0R5W5	Amino acid permease OS=Lactobacillus johnsonii (strain FI9785) OX=633699 GN=FI9785_1625 PE=4 SV=1	FI9785_1625	1.87	1	1	1	4367530
D0R5X5	Uncharacterized protein OS=Lactobacillus johnsonii (strain FI9785) OX=633699 GN=FI9785_1635 PE=4 SV=1	FI9785_1635	6.21	1	1	1	270646
D0R5X7	SpoVT-AbrB domain-containing protein OS=Lactobacillus johnsonii (strain FI9785) OX=633699 GN=FI9785_1637 PE=4 SV=1	FI9785_1637	24.1	2	2	2	126995
D0R5X9	Threonine/serine exporter-like N-terminal domain-containing protein OS=Lactobacillus johnsonii (strain FI9785) OX=633699 GN=FI9785_1639 PE=3 SV=1	FI9785_1639	7.69	2	2	2	648160
D0R5Y1	ABC transporter ATP-binding protein OS=Lactobacillus johnsonii (strain FI9785) OX=633699 GN=FI9785_1641 PE=4 SV=1	FI9785_1641	7.87	1	1	1	360191
D0R5Y2	Uncharacterized protein OS=Lactobacillus johnsonii (strain FI9785) OX=633699 GN=FI9785_1642 PE=4 SV=1	FI9785_1642	15.56	1	1	1	341182
D0R5Y7	ABC transporter ATPase component OS=Lactobacillus johnsonii (strain FI9785) OX=633699 GN=FI9785_1647 PE=4 SV=1	FI9785_1647	15.07	3	3	3	19661400
D0R5Y8	ABC transporter solute-binding component OS=Lactobacillus johnsonii (strain FI9785) OX=633699 GN=FI9785_1648 PE=3 SV=1	FI9785_1648	4.35	1	1	1	642384
D0R5Z9	RacD protein OS=Lactobacillus johnsonii (strain FI9785) OX=633699 GN=racD PE=3 SV=1	racD	4.02	1	1	1	160104
D0R601	histidine kinase OS=Lactobacillus johnsonii (strain FI9785) OX=633699 GN=FI9785_1661 PE=4 SV=1	FI9785_1661	5.19	2	2	2	227882
D0R602	Two-component system response regulator OS=Lactobacillus johnsonii (strain FI9785) OX=633699 GN=FI9785_1662 PE=4 SV=1	FI9785_1662	26.75	5	5	5	10813500
D0R603	ABC transporter ATPase and permease components OS=Lactobacillus johnsonii (strain FI9785) OX=633699 GN=FI9785_1663 PE=4 SV=1	FI9785_1663	13.11	8	8	8	16005600
D0R604	ABC transporter ATPase and permease components OS=Lactobacillus johnsonii (strain FI9785) OX=633699 GN=FI9785_1664 PE=4 SV=1	FI9785_1664	11.81	6	6	6	2496590
D0R605	DUF1129 domain-containing protein OS=Lactobacillus johnsonii (strain FI9785) OX=633699 GN=FI9785_1665 PE=4 SV=1	FI9785_1665	7.58	3	3	3	554448
D0R607	DUF951 domain-containing protein OS=Lactobacillus johnsonii (strain FI9785) OX=633699 GN=FI9785_1667 PE=4 SV=1	FI9785_1667	25.61	2	2	2	186600
D0R610	Chromosome-partitioning protein ParB2 OS=Lactobacillus johnsonii (strain FI9785) OX=633699 GN=parB2 PE=3 SV=1	parB2	3.75	1	1	1	640406
D0R614	Tyrosine-protein phosphatase OS=Lactobacillus johnsonii (strain FI9785) OX=633699 GN=FI9785_1674 PE=4 SV=1	FI9785_1674	11.99	3	3	3	12387100
D0R615	DUF871 domain-containing protein OS=Lactobacillus johnsonii (strain FI9785) OX=633699 GN=FI9785_1675 PE=4 SV=1	FI9785_1675	6.96	2	2	2	118155
D0R617	NADPH-dependent FMN reductase-like domain-containing protein OS=Lactobacillus johnsonii (strain FI9785) OX=633699 GN=FI9785_1677 PE=4 SV=1	FI9785_1677	33.15	4	4	4	1585770
D0R619	Uncharacterized protein OS=Lactobacillus johnsonii (strain FI9785) OX=633699 GN=FI9785_1679 PE=4 SV=1	FI9785_1679	11.25	1	1	1	130720
D0R628	Histidine phosphatase family protein OS=Lactobacillus johnsonii (strain FI9785) OX=633699 GN=FI9785_1688 PE=4 SV=1	FI9785_1688	9.55	2	2	2	1337930
D0R632	UPF0246 protein FI9785_1692 OS=Lactobacillus johnsonii (strain FI9785) OX=633699 GN=FI9785_1692 PE=3 SV=1	FI9785_1692	11.11	3	3	3	450281
D0R633	Uncharacterized protein OS=Lactobacillus johnsonii (strain FI9785) OX=633699 GN=FI9785_1693 PE=4 SV=1	FI9785_1693	7.56	1	1	1	42546.4
D0R634	Uncharacterized protein OS=Lactobacillus johnsonii (strain FI9785) OX=633699 GN=FI9785_1694 PE=4 SV=1	FI9785_1694	9.61	2	2	2	133996
D0R652	Amino acid permease OS=Lactobacillus johnsonii (strain FI9785) OX=633699 GN=FI9785_1713 PE=4 SV=1	FI9785_1713	2.16	1	1	1	1815220
D0R655	APC family permease OS=Lactobacillus johnsonii (strain FI9785) OX=633699 GN=FI9785_1716 PE=4 SV=1	FI9785_1716	2.15	1	1	1	117090
D0R659	DUF956 family protein OS=Lactobacillus johnsonii (strain FI9785) OX=633699 GN=FI9785_1720 PE=4 SV=1	FI9785_1720	9.17	1	1	1	880749
D0R660	Phosphoenolpyruvate-dependent sugar phosphotransferase system EIID, probably mannose specific OS=Lactobacillus johnsonii (strain FI9785) OX=633699 GN=manN PE=4 SV=1	manN	7.44	2	2	2	11493500
D0R661	Phosphoenolpyruvate-dependent sugar phosphotransferase system EIIC, probably mannose specific OS=Lactobacillus johnsonii (strain FI9785) OX=633699 GN=manM PE=4 SV=1	manM	4.49	1	1	1	54794.2
D0R664	ATP-dependent Clp protease ATP-binding subunit ClpE2 OS=Lactobacillus johnsonii (strain FI9785) OX=633699 GN=clpE2 PE=4 SV=1	clpE2	10.09	7	7	7	7835960
D0R665	Alpha/beta hydrolase OS=Lactobacillus johnsonii (strain FI9785) OX=633699 GN=FI9785_1726 PE=4 SV=1	FI9785_1726	3.28	1	1	1	143023
D0R667	CopG family transcriptional regulator OS=Lactobacillus johnsonii (strain FI9785) OX=633699 GN=FI9785_1728 PE=4 SV=1	FI9785_1728	12.82	1	1	1	820700
D0R668	Major facilitator superfamily permease OS=Lactobacillus johnsonii (strain FI9785) OX=633699 GN=yttB PE=4 SV=1	yttB	3.26	1	1	1	141820
D0R669	Beta-lactamase-related domain-containing protein OS=Lactobacillus johnsonii (strain FI9785) OX=633699 GN=FI9785_1730 PE=4 SV=1	FI9785_1730	4.18	1	1	1	263783
D0R680	Na+/H+ antiporter OS=Lactobacillus johnsonii (strain FI9785) OX=633699 GN=nah PE=4 SV=1	nah	3.37	1	1	1	56448.7
D0R692	DUF4767 domain-containing protein OS=Lactobacillus johnsonii (strain FI9785) OX=633699 GN=FI9785_1754 PE=4 SV=1	FI9785_1754	7.46	1	1	1	604650
D0R695	DUF1440 domain-containing protein OS=Lactobacillus johnsonii (strain FI9785) OX=633699 GN=FI9785_1757 PE=4 SV=1	FI9785_1757	13.02	2	2	2	67155700
D0R697	DUF218 domain-containing protein OS=Lactobacillus johnsonii (strain FI9785) OX=633699 GN=FI9785_1759 PE=4 SV=1	FI9785_1759	9.12	3	3	3	2512490
D0R6A0	Cytochrome d ubiquinol oxidase, subunit II OS=Lactobacillus johnsonii (strain FI9785) OX=633699 GN=cydB PE=3 SV=1	cydB	2.65	1	1	1	173522
D0R6A3	1,4-dihydroxy-2-naphthoate prenyltransferase OS=Lactobacillus johnsonii (strain FI9785) OX=633699 GN=FI9785_1765 PE=4 SV=1	FI9785_1765	3.25	1	1	1	2098540
D0R6A4	Phosphate/phosphite/phosphonate ABC transporters, binding protein OS=Lactobacillus johnsonii (strain FI9785) OX=633699 GN=FI9785_1766 PE=3 SV=1	FI9785_1766	9.68	3	3	3	826972
D0R6A5	ABC transporter substrate-binding protein PnrA-like domain-containing protein OS=Lactobacillus johnsonii (strain FI9785) OX=633699 GN=FI9785_1767 PE=3 SV=1	FI9785_1767	3.37	1	1	1	66829.5
D0R6A8	ATPase BadF/BadG/BcrA/BcrD type domain-containing protein OS=Lactobacillus johnsonii (strain FI9785) OX=633699 GN=FI9785_1770 PE=4 SV=1	FI9785_1770	3.74	1	1	1	460096
D0R6D1	EfeO-type cupredoxin-like domain-containing protein OS=Lactobacillus johnsonii (strain FI9785) OX=633699 GN=FI9785_1793 PE=4 SV=1	FI9785_1793	16.8	2	2	2	3254430
D0R6D2	EfeO-type cupredoxin-like domain-containing protein OS=Lactobacillus johnsonii (strain FI9785) OX=633699 GN=FI9785_1794 PE=4 SV=1	FI9785_1794	11.58	1	1	1	605645
D0R6D6	Aluminum resistance protein OS=Lactobacillus johnsonii (strain FI9785) OX=633699 GN=FI9785_1798 PE=4 SV=1	FI9785_1798	6.16	2	2	2	2252160
D0R6D9	FeS cluster biogenesis domain-containing protein OS=Lactobacillus johnsonii (strain FI9785) OX=633699 GN=FI9785_1801 PE=4 SV=1	FI9785_1801	8.33	1	1	1	3049540
D0R6E3	Pyruvate oxidase OS=Lactobacillus johnsonii (strain FI9785) OX=633699 GN=pox PE=3 SV=1	pox	13.62	7	7	7	42326100

## Sheet: KEGG_level_annotation
Additional file 5 - Proteome composition of Lactobacillus johnsonii extracellular vesicles, related to figure 5
Protein accession	Protein description	Gene name	Coverage [%]	Peptides	Razor + unique peptides	Unique peptides	Intensity	Subcellular localization	KEGG KO No.	KEGG Gene	Biological Process	Cellular Component	Molecular Function	Pfam ID	Domain description	COG category	COG description	COG NO.	KEGG pathway	KEGG map level_1	KEGG map level_2	map_ID
D0R2H3	dITP/XTP pyrophosphatase OS=Lactobacillus johnsonii (strain FI9785) OX=633699 GN=FI9785_499 PE=3 SV=1	FI9785_499	14.49	3	3	3	4901740	Cytoplasmic	K01519	rdgB, ITPA; XTP/dITP diphosphohydrolase [EC:3.6.1.66]	GO:0006139 nucleobase-containing compound metabolic process; GO:0006725 cellular aromatic compound metabolic process; GO:0006753 nucleoside phosphate metabolic process; GO:0006793 phosphorus metabolic process; GO:0006796 phosphate-containing compound metabolic process; GO:0006807 nitrogen compound metabolic process; GO:0008152 metabolic process; GO:0009056 catabolic process; GO:0009058 biosynthet…	GO:0005622 intracellular anatomical structure; GO:0005737 cytoplasm; GO:0005829 cytosol;	GO:0003824 catalytic activity; GO:0016462 pyrophosphatase activity; GO:0016787 hydrolase activity; GO:0016817 hydrolase activity, acting on acid anhydrides; GO:0016818 hydrolase activity, acting on acid anhydrides, in phosphorus-containing anhydrides; GO:0047429 nucleoside triphosphate diphosphatase activity;	PF01725	Ham1 family	F	Inosine/xanthosine triphosphate pyrophosphatase, all-alpha NTP-PPase family	COG0127	map00230 Purine metabolism	Metabolism	Nucleotide metabolism	map00230
D0R2H3	dITP/XTP pyrophosphatase OS=Lactobacillus johnsonii (strain FI9785) OX=633699 GN=FI9785_499 PE=3 SV=1	FI9785_499	14.49	3	3	3	4901740	Cytoplasmic	K01519	rdgB, ITPA; XTP/dITP diphosphohydrolase [EC:3.6.1.66]	GO:0006139 nucleobase-containing compound metabolic process; GO:0006725 cellular aromatic compound metabolic process; GO:0006753 nucleoside phosphate metabolic process; GO:0006793 phosphorus metabolic process; GO:0006796 phosphate-containing compound metabolic process; GO:0006807 nitrogen compound metabolic process; GO:0008152 metabolic process; GO:0009056 catabolic process; GO:0009058 biosynthet…	GO:0005622 intracellular anatomical structure; GO:0005737 cytoplasm; GO:0005829 cytosol;	GO:0003824 catalytic activity; GO:0016462 pyrophosphatase activity; GO:0016787 hydrolase activity; GO:0016817 hydrolase activity, acting on acid anhydrides; GO:0016818 hydrolase activity, acting on acid anhydrides, in phosphorus-containing anhydrides; GO:0047429 nucleoside triphosphate diphosphatase activity;	PF01725	Ham1 family	F	Inosine/xanthosine triphosphate pyrophosphatase, all-alpha NTP-PPase family	COG0127	map00983 Drug metabolism - other enzymes	Metabolism	Xenobiotics biodegradation and metabolism	map00983
D0R2H3	dITP/XTP pyrophosphatase OS=Lactobacillus johnsonii (strain FI9785) OX=633699 GN=FI9785_499 PE=3 SV=1	FI9785_499	14.49	3	3	3	4901740	Cytoplasmic	K01519	rdgB, ITPA; XTP/dITP diphosphohydrolase [EC:3.6.1.66]	GO:0006139 nucleobase-containing compound metabolic process; GO:0006725 cellular aromatic compound metabolic process; GO:0006753 nucleoside phosphate metabolic process; GO:0006793 phosphorus metabolic process; GO:0006796 phosphate-containing compound metabolic process; GO:0006807 nitrogen compound metabolic process; GO:0008152 metabolic process; GO:0009056 catabolic process; GO:0009058 biosynthet…	GO:0005622 intracellular anatomical structure; GO:0005737 cytoplasm; GO:0005829 cytosol;	GO:0003824 catalytic activity; GO:0016462 pyrophosphatase activity; GO:0016787 hydrolase activity; GO:0016817 hydrolase activity, acting on acid anhydrides; GO:0016818 hydrolase activity, acting on acid anhydrides, in phosphorus-containing anhydrides; GO:0047429 nucleoside triphosphate diphosphatase activity;	PF01725	Ham1 family	F	Inosine/xanthosine triphosphate pyrophosphatase, all-alpha NTP-PPase family	COG0127	map01100 Metabolic pathways	Metabolism	Global and overview maps	map01100
D0R2M8	CTP synthase OS=Lactobacillus johnsonii (strain FI9785) OX=633699 GN=pyrG PE=3 SV=1	pyrG	4.63	2	2	2	160760	Cytoplasmic	K01937	pyrG, CTPS; CTP synthase [EC:6.3.4.2]				PF06418; PF00117	CTP synthase N-terminus; Glutamine amidotransferase class-I	F	CTP synthase (UTP-ammonia lyase)	COG0504	map00240 Pyrimidine metabolism	Metabolism	Nucleotide metabolism	map00240
D0R2M8	CTP synthase OS=Lactobacillus johnsonii (strain FI9785) OX=633699 GN=pyrG PE=3 SV=1	pyrG	4.63	2	2	2	160760	Cytoplasmic	K01937	pyrG, CTPS; CTP synthase [EC:6.3.4.2]				PF06418; PF00117	CTP synthase N-terminus; Glutamine amidotransferase class-I	F	CTP synthase (UTP-ammonia lyase)	COG0504	map01100 Metabolic pathways	Metabolism	Global and overview maps	map01100
D0R2M8	CTP synthase OS=Lactobacillus johnsonii (strain FI9785) OX=633699 GN=pyrG PE=3 SV=1	pyrG	4.63	2	2	2	160760	Cytoplasmic	K01937	pyrG, CTPS; CTP synthase [EC:6.3.4.2]				PF06418; PF00117	CTP synthase N-terminus; Glutamine amidotransferase class-I	F	CTP synthase (UTP-ammonia lyase)	COG0504	map01240 Biosynthesis of cofactors	Metabolism	Global and overview maps	map01240
D0R4B1	Aspartate-semialdehyde dehydrogenase OS=Lactobacillus johnsonii (strain FI9785) OX=633699 GN=asd PE=3 SV=1	asd	8.52	2	2	2	1329730	Cytoplasmic	K00133	asd; aspartate-semialdehyde dehydrogenase [EC:1.2.1.11]				PF01118; PF02774	Semialdehyde dehydrogenase, NAD binding domain; Semialdehyde dehydrogenase, dimerisation domain	E	Aspartate-semialdehyde dehydrogenase	COG0136	map00260 Glycine, serine and threonine metabolism	Metabolism	Amino acid metabolism	map00260
D0R4B1	Aspartate-semialdehyde dehydrogenase OS=Lactobacillus johnsonii (strain FI9785) OX=633699 GN=asd PE=3 SV=1	asd	8.52	2	2	2	1329730	Cytoplasmic	K00133	asd; aspartate-semialdehyde dehydrogenase [EC:1.2.1.11]				PF01118; PF02774	Semialdehyde dehydrogenase, NAD binding domain; Semialdehyde dehydrogenase, dimerisation domain	E	Aspartate-semialdehyde dehydrogenase	COG0136	map00261 Monobactam biosynthesis	Metabolism	Biosynthesis of other secondary metabolites	map00261
D0R4B1	Aspartate-semialdehyde dehydrogenase OS=Lactobacillus johnsonii (strain FI9785) OX=633699 GN=asd PE=3 SV=1	asd	8.52	2	2	2	1329730	Cytoplasmic	K00133	asd; aspartate-semialdehyde dehydrogenase [EC:1.2.1.11]				PF01118; PF02774	Semialdehyde dehydrogenase, NAD binding domain; Semialdehyde dehydrogenase, dimerisation domain	E	Aspartate-semialdehyde dehydrogenase	COG0136	map00270 Cysteine and methionine metabolism	Metabolism	Amino acid metabolism	map00270
D0R4B1	Aspartate-semialdehyde dehydrogenase OS=Lactobacillus johnsonii (strain FI9785) OX=633699 GN=asd PE=3 SV=1	asd	8.52	2	2	2	1329730	Cytoplasmic	K00133	asd; aspartate-semialdehyde dehydrogenase [EC:1.2.1.11]				PF01118; PF02774	Semialdehyde dehydrogenase, NAD binding domain; Semialdehyde dehydrogenase, dimerisation domain	E	Aspartate-semialdehyde dehydrogenase	COG0136	map00300 Lysine biosynthesis	Metabolism	Amino acid metabolism	map00300
D0R4B1	Aspartate-semialdehyde dehydrogenase OS=Lactobacillus johnsonii (strain FI9785) OX=633699 GN=asd PE=3 SV=1	asd	8.52	2	2	2	1329730	Cytoplasmic	K00133	asd; aspartate-semialdehyde dehydrogenase [EC:1.2.1.11]				PF01118; PF02774	Semialdehyde dehydrogenase, NAD binding domain; Semialdehyde dehydrogenase, dimerisation domain	E	Aspartate-semialdehyde dehydrogenase	COG0136	map01100 Metabolic pathways	Metabolism	Global and overview maps	map01100
D0R4B1	Aspartate-semialdehyde dehydrogenase OS=Lactobacillus johnsonii (strain FI9785) OX=633699 GN=asd PE=3 SV=1	asd	8.52	2	2	2	1329730	Cytoplasmic	K00133	asd; aspartate-semialdehyde dehydrogenase [EC:1.2.1.11]				PF01118; PF02774	Semialdehyde dehydrogenase, NAD binding domain; Semialdehyde dehydrogenase, dimerisation domain	E	Aspartate-semialdehyde dehydrogenase	COG0136	map01110 Biosynthesis of secondary metabolites	Metabolism	Global and overview maps	map01110
D0R4B1	Aspartate-semialdehyde dehydrogenase OS=Lactobacillus johnsonii (strain FI9785) OX=633699 GN=asd PE=3 SV=1	asd	8.52	2	2	2	1329730	Cytoplasmic	K00133	asd; aspartate-semialdehyde dehydrogenase [EC:1.2.1.11]				PF01118; PF02774	Semialdehyde dehydrogenase, NAD binding domain; Semialdehyde dehydrogenase, dimerisation domain	E	Aspartate-semialdehyde dehydrogenase	COG0136	map01120 Microbial metabolism in diverse environments	Metabolism	Global and overview maps	map01120
D0R4B1	Aspartate-semialdehyde dehydrogenase OS=Lactobacillus johnsonii (strain FI9785) OX=633699 GN=asd PE=3 SV=1	asd	8.52	2	2	2	1329730	Cytoplasmic	K00133	asd; aspartate-semialdehyde dehydrogenase [EC:1.2.1.11]				PF01118; PF02774	Semialdehyde dehydrogenase, NAD binding domain; Semialdehyde dehydrogenase, dimerisation domain	E	Aspartate-semialdehyde dehydrogenase	COG0136	map01210 2-Oxocarboxylic acid metabolism	Metabolism	Global and overview maps	map01210
D0R4B1	Aspartate-semialdehyde dehydrogenase OS=Lactobacillus johnsonii (strain FI9785) OX=633699 GN=asd PE=3 SV=1	asd	8.52	2	2	2	1329730	Cytoplasmic	K00133	asd; aspartate-semialdehyde dehydrogenase [EC:1.2.1.11]				PF01118; PF02774	Semialdehyde dehydrogenase, NAD binding domain; Semialdehyde dehydrogenase, dimerisation domain	E	Aspartate-semialdehyde dehydrogenase	COG0136	map01230 Biosynthesis of amino acids	Metabolism	Global and overview maps	map01230
D0R1J1	DNA-directed RNA polymerase subunit beta' OS=Lactobacillus johnsonii (strain FI9785) OX=633699 GN=rpoC PE=3 SV=1	rpoC	0.65	1	1	1	134631	Cytoplasmic	K03046	rpoC; DNA-directed RNA polymerase subunit beta' [EC:2.7.7.6]		GO:0000428 DNA-directed RNA polymerase complex; GO:0005622 intracellular anatomical structure; GO:0030880 RNA polymerase complex; GO:0032991 protein-containing complex; GO:0061695 transferase complex, transferring phosphorus-containing groups; GO:1902494 catalytic complex; GO:1990234 transferase complex;		PF04997; PF00623; PF04983; PF05000; PF04998	RNA polymerase Rpb1, domain 1; RNA polymerase Rpb1, domain 2; RNA polymerase Rpb1, domain 3; RNA polymerase Rpb1, domain 4; RNA polymerase Rpb1, domain 5	K	DNA-directed RNA polymerase, beta' subunit/160 kD subunit	COG0086	map03020 RNA polymerase	Genetic Information Processing	Transcription	map03020
D0R1L8	Adenylate kinase OS=Lactobacillus johnsonii (strain FI9785) OX=633699 GN=adk PE=3 SV=1	adk	14.29	3	3	3	1220060	Cytoplasmic	K00939	adk, AK; adenylate kinase [EC:2.7.4.3]	GO:0006139 nucleobase-containing compound metabolic process; GO:0006725 cellular aromatic compound metabolic process; GO:0006753 nucleoside phosphate metabolic process; GO:0006793 phosphorus metabolic process; GO:0006796 phosphate-containing compound metabolic process; GO:0006807 nitrogen compound metabolic process; GO:0008152 metabolic process; GO:0009058 biosynthetic process; GO:0009117 nucleot…	GO:0005622 intracellular anatomical structure; GO:0005737 cytoplasm;	GO:0003824 catalytic activity; GO:0004017 adenylate kinase activity; GO:0016301 kinase activity; GO:0016740 transferase activity; GO:0016772 transferase activity, transferring phosphorus-containing groups; GO:0016776 phosphotransferase activity, phosphate group as acceptor; GO:0019205 nucleobase-containing compound kinase activity; GO:0050145 nucleoside monophosphate kinase activity;	PF00406; PF05191	Adenylate kinase; Adenylate kinase, active site lid	F	Adenylate kinase or related kinase	COG0563	map00230 Purine metabolism	Metabolism	Nucleotide metabolism	map00230
D0R1L8	Adenylate kinase OS=Lactobacillus johnsonii (strain FI9785) OX=633699 GN=adk PE=3 SV=1	adk	14.29	3	3	3	1220060	Cytoplasmic	K00939	adk, AK; adenylate kinase [EC:2.7.4.3]	GO:0006139 nucleobase-containing compound metabolic process; GO:0006725 cellular aromatic compound metabolic process; GO:0006753 nucleoside phosphate metabolic process; GO:0006793 phosphorus metabolic process; GO:0006796 phosphate-containing compound metabolic process; GO:0006807 nitrogen compound metabolic process; GO:0008152 metabolic process; GO:0009058 biosynthetic process; GO:0009117 nucleot…	GO:0005622 intracellular anatomical structure; GO:0005737 cytoplasm;	GO:0003824 catalytic activity; GO:0004017 adenylate kinase activity; GO:0016301 kinase activity; GO:0016740 transferase activity; GO:0016772 transferase activity, transferring phosphorus-containing groups; GO:0016776 phosphotransferase activity, phosphate group as acceptor; GO:0019205 nucleobase-containing compound kinase activity; GO:0050145 nucleoside monophosphate kinase activity;	PF00406; PF05191	Adenylate kinase; Adenylate kinase, active site lid	F	Adenylate kinase or related kinase	COG0563	map00730 Thiamine metabolism	Metabolism	Metabolism of cofactors and vitamins	map00730
D0R1L8	Adenylate kinase OS=Lactobacillus johnsonii (strain FI9785) OX=633699 GN=adk PE=3 SV=1	adk	14.29	3	3	3	1220060	Cytoplasmic	K00939	adk, AK; adenylate kinase [EC:2.7.4.3]	GO:0006139 nucleobase-containing compound metabolic process; GO:0006725 cellular aromatic compound metabolic process; GO:0006753 nucleoside phosphate metabolic process; GO:0006793 phosphorus metabolic process; GO:0006796 phosphate-containing compound metabolic process; GO:0006807 nitrogen compound metabolic process; GO:0008152 metabolic process; GO:0009058 biosynthetic process; GO:0009117 nucleot…	GO:0005622 intracellular anatomical structure; GO:0005737 cytoplasm;	GO:0003824 catalytic activity; GO:0004017 adenylate kinase activity; GO:0016301 kinase activity; GO:0016740 transferase activity; GO:0016772 transferase activity, transferring phosphorus-containing groups; GO:0016776 phosphotransferase activity, phosphate group as acceptor; GO:0019205 nucleobase-containing compound kinase activity; GO:0050145 nucleoside monophosphate kinase activity;	PF00406; PF05191	Adenylate kinase; Adenylate kinase, active site lid	F	Adenylate kinase or related kinase	COG0563	map01100 Metabolic pathways	Metabolism	Global and overview maps	map01100
D0R1L8	Adenylate kinase OS=Lactobacillus johnsonii (strain FI9785) OX=633699 GN=adk PE=3 SV=1	adk	14.29	3	3	3	1220060	Cytoplasmic	K00939	adk, AK; adenylate kinase [EC:2.7.4.3]	GO:0006139 nucleobase-containing compound metabolic process; GO:0006725 cellular aromatic compound metabolic process; GO:0006753 nucleoside phosphate metabolic process; GO:0006793 phosphorus metabolic process; GO:0006796 phosphate-containing compound metabolic process; GO:0006807 nitrogen compound metabolic process; GO:0008152 metabolic process; GO:0009058 biosynthetic process; GO:0009117 nucleot…	GO:0005622 intracellular anatomical structure; GO:0005737 cytoplasm;	GO:0003824 catalytic activity; GO:0004017 adenylate kinase activity; GO:0016301 kinase activity; GO:0016740 transferase activity; GO:0016772 transferase activity, transferring phosphorus-containing groups; GO:0016776 phosphotransferase activity, phosphate group as acceptor; GO:0019205 nucleobase-containing compound kinase activity; GO:0050145 nucleoside monophosphate kinase activity;	PF00406; PF05191	Adenylate kinase; Adenylate kinase, active site lid	F	Adenylate kinase or related kinase	COG0563	map01110 Biosynthesis of secondary metabolites	Metabolism	Global and overview maps	map01110
D0R1L8	Adenylate kinase OS=Lactobacillus johnsonii (strain FI9785) OX=633699 GN=adk PE=3 SV=1	adk	14.29	3	3	3	1220060	Cytoplasmic	K00939	adk, AK; adenylate kinase [EC:2.7.4.3]	GO:0006139 nucleobase-containing compound metabolic process; GO:0006725 cellular aromatic compound metabolic process; GO:0006753 nucleoside phosphate metabolic process; GO:0006793 phosphorus metabolic process; GO:0006796 phosphate-containing compound metabolic process; GO:0006807 nitrogen compound metabolic process; GO:0008152 metabolic process; GO:0009058 biosynthetic process; GO:0009117 nucleot…	GO:0005622 intracellular anatomical structure; GO:0005737 cytoplasm;	GO:0003824 catalytic activity; GO:0004017 adenylate kinase activity; GO:0016301 kinase activity; GO:0016740 transferase activity; GO:0016772 transferase activity, transferring phosphorus-containing groups; GO:0016776 phosphotransferase activity, phosphate group as acceptor; GO:0019205 nucleobase-containing compound kinase activity; GO:0050145 nucleoside monophosphate kinase activity;	PF00406; PF05191	Adenylate kinase; Adenylate kinase, active site lid	F	Adenylate kinase or related kinase	COG0563	map01240 Biosynthesis of cofactors	Metabolism	Global and overview maps	map01240
D0R1M3	DNA-directed RNA polymerase subunit alpha OS=Lactobacillus johnsonii (strain FI9785) OX=633699 GN=rpoA PE=3 SV=1	rpoA	7.37	2	2	2	365773	Cytoplasmic	K03040	rpoA; DNA-directed RNA polymerase subunit alpha [EC:2.7.7.6]	GO:0006139 nucleobase-containing compound metabolic process; GO:0006351 DNA-templated transcription; GO:0006354 DNA-templated transcription elongation; GO:0006725 cellular aromatic compound metabolic process; GO:0006807 nitrogen compound metabolic process; GO:0008152 metabolic process; GO:0009058 biosynthetic process; GO:0009059 macromolecule biosynthetic process; GO:0009987 cellular process; GO:…	GO:0005622 intracellular anatomical structure; GO:0005737 cytoplasm;	GO:0003824 catalytic activity; GO:0003899 DNA-directed 5'-3' RNA polymerase activity; GO:0016740 transferase activity; GO:0016772 transferase activity, transferring phosphorus-containing groups; GO:0016779 nucleotidyltransferase activity; GO:0034062 5'-3' RNA polymerase activity; GO:0097747 RNA polymerase activity; GO:0140098 catalytic activity, acting on RNA;	PF01193; PF01000; PF03118	RNA polymerase Rpb3/Rpb11 dimerisation domain; RNA polymerase Rpb3/RpoA insert domain; Bacterial RNA polymerase, alpha chain C terminal domain	K	DNA-directed RNA polymerase, alpha subunit/40 kD subunit	COG0202	map03020 RNA polymerase	Genetic Information Processing	Transcription	map03020
D0R1N2	Lysine--tRNA ligase OS=Lactobacillus johnsonii (strain FI9785) OX=633699 GN=lysS PE=3 SV=1	lysS	1.75	1	1	1	550610	Cytoplasmic	K04567	KARS, lysS; lysyl-tRNA synthetase, class II [EC:6.1.1.6]				PF01336; PF00152	OB-fold nucleic acid binding domain; tRNA synthetases class II (D, K and N)	J	Lysyl-tRNA synthetase (class II)	COG1190	map00970 Aminoacyl-tRNA biosynthesis	Genetic Information Processing	Translation	map00970
D0R1Q5	2,3-bisphosphoglycerate-dependent phosphoglycerate mutase OS=Lactobacillus johnsonii (strain FI9785) OX=633699 GN=gpm PE=3 SV=1	gpm	13.48	3	3	3	178462	Cytoplasmic	K01834	PGAM, gpmA; 2,3-bisphosphoglycerate-dependent phosphoglycerate mutase [EC:5.4.2.11]	GO:0005975 carbohydrate metabolic process; GO:0005996 monosaccharide metabolic process; GO:0006006 glucose metabolic process; GO:0006082 organic acid metabolic process; GO:0006090 pyruvate metabolic process; GO:0006091 generation of precursor metabolites and energy; GO:0006094 gluconeogenesis; GO:0006096 glycolytic process; GO:0006109 regulation of carbohydrate metabolic process; GO:0006139 nucle…	GO:0005622 intracellular anatomical structure; GO:0005737 cytoplasm; GO:0005829 cytosol; GO:0009986 cell surface;	GO:0003824 catalytic activity; GO:0004619 phosphoglycerate mutase activity; GO:0005488 binding; GO:0016853 isomerase activity; GO:0016866 intramolecular transferase activity; GO:0016868 intramolecular phosphotransferase activity; GO:0030246 carbohydrate binding; GO:0030247 polysaccharide binding; GO:0046538 2,3-bisphosphoglycerate-dependent phosphoglycerate mutase activity; GO:2001065 mannan bind…	PF00300	Histidine phosphatase superfamily (branch 1)	G	Phosphoglycerate mutase (BPG-dependent)	COG0588	map00010 Glycolysis / Gluconeogenesis	Metabolism	Carbohydrate metabolism	map00010
D0R1Q5	2,3-bisphosphoglycerate-dependent phosphoglycerate mutase OS=Lactobacillus johnsonii (strain FI9785) OX=633699 GN=gpm PE=3 SV=1	gpm	13.48	3	3	3	178462	Cytoplasmic	K01834	PGAM, gpmA; 2,3-bisphosphoglycerate-dependent phosphoglycerate mutase [EC:5.4.2.11]	GO:0005975 carbohydrate metabolic process; GO:0005996 monosaccharide metabolic process; GO:0006006 glucose metabolic process; GO:0006082 organic acid metabolic process; GO:0006090 pyruvate metabolic process; GO:0006091 generation of precursor metabolites and energy; GO:0006094 gluconeogenesis; GO:0006096 glycolytic process; GO:0006109 regulation of carbohydrate metabolic process; GO:0006139 nucle…	GO:0005622 intracellular anatomical structure; GO:0005737 cytoplasm; GO:0005829 cytosol; GO:0009986 cell surface;	GO:0003824 catalytic activity; GO:0004619 phosphoglycerate mutase activity; GO:0005488 binding; GO:0016853 isomerase activity; GO:0016866 intramolecular transferase activity; GO:0016868 intramolecular phosphotransferase activity; GO:0030246 carbohydrate binding; GO:0030247 polysaccharide binding; GO:0046538 2,3-bisphosphoglycerate-dependent phosphoglycerate mutase activity; GO:2001065 mannan bind…	PF00300	Histidine phosphatase superfamily (branch 1)	G	Phosphoglycerate mutase (BPG-dependent)	COG0588	map00260 Glycine, serine and threonine metabolism	Metabolism	Amino acid metabolism	map00260
D0R1Q5	2,3-bisphosphoglycerate-dependent phosphoglycerate mutase OS=Lactobacillus johnsonii (strain FI9785) OX=633699 GN=gpm PE=3 SV=1	gpm	13.48	3	3	3	178462	Cytoplasmic	K01834	PGAM, gpmA; 2,3-bisphosphoglycerate-dependent phosphoglycerate mutase [EC:5.4.2.11]	GO:0005975 carbohydrate metabolic process; GO:0005996 monosaccharide metabolic process; GO:0006006 glucose metabolic process; GO:0006082 organic acid metabolic process; GO:0006090 pyruvate metabolic process; GO:0006091 generation of precursor metabolites and energy; GO:0006094 gluconeogenesis; GO:0006096 glycolytic process; GO:0006109 regulation of carbohydrate metabolic process; GO:0006139 nucle…	GO:0005622 intracellular anatomical structure; GO:0005737 cytoplasm; GO:0005829 cytosol; GO:0009986 cell surface;	GO:0003824 catalytic activity; GO:0004619 phosphoglycerate mutase activity; GO:0005488 binding; GO:0016853 isomerase activity; GO:0016866 intramolecular transferase activity; GO:0016868 intramolecular phosphotransferase activity; GO:0030246 carbohydrate binding; GO:0030247 polysaccharide binding; GO:0046538 2,3-bisphosphoglycerate-dependent phosphoglycerate mutase activity; GO:2001065 mannan bind…	PF00300	Histidine phosphatase superfamily (branch 1)	G	Phosphoglycerate mutase (BPG-dependent)	COG0588	map00680 Methane metabolism	Metabolism	Energy metabolism	map00680
D0R1Q5	2,3-bisphosphoglycerate-dependent phosphoglycerate mutase OS=Lactobacillus johnsonii (strain FI9785) OX=633699 GN=gpm PE=3 SV=1	gpm	13.48	3	3	3	178462	Cytoplasmic	K01834	PGAM, gpmA; 2,3-bisphosphoglycerate-dependent phosphoglycerate mutase [EC:5.4.2.11]	GO:0005975 carbohydrate metabolic process; GO:0005996 monosaccharide metabolic process; GO:0006006 glucose metabolic process; GO:0006082 organic acid metabolic process; GO:0006090 pyruvate metabolic process; GO:0006091 generation of precursor metabolites and energy; GO:0006094 gluconeogenesis; GO:0006096 glycolytic process; GO:0006109 regulation of carbohydrate metabolic process; GO:0006139 nucle…	GO:0005622 intracellular anatomical structure; GO:0005737 cytoplasm; GO:0005829 cytosol; GO:0009986 cell surface;	GO:0003824 catalytic activity; GO:0004619 phosphoglycerate mutase activity; GO:0005488 binding; GO:0016853 isomerase activity; GO:0016866 intramolecular transferase activity; GO:0016868 intramolecular phosphotransferase activity; GO:0030246 carbohydrate binding; GO:0030247 polysaccharide binding; GO:0046538 2,3-bisphosphoglycerate-dependent phosphoglycerate mutase activity; GO:2001065 mannan bind…	PF00300	Histidine phosphatase superfamily (branch 1)	G	Phosphoglycerate mutase (BPG-dependent)	COG0588	map01100 Metabolic pathways	Metabolism	Global and overview maps	map01100
D0R1Q5	2,3-bisphosphoglycerate-dependent phosphoglycerate mutase OS=Lactobacillus johnsonii (strain FI9785) OX=633699 GN=gpm PE=3 SV=1	gpm	13.48	3	3	3	178462	Cytoplasmic	K01834	PGAM, gpmA; 2,3-bisphosphoglycerate-dependent phosphoglycerate mutase [EC:5.4.2.11]	GO:0005975 carbohydrate metabolic process; GO:0005996 monosaccharide metabolic process; GO:0006006 glucose metabolic process; GO:0006082 organic acid metabolic process; GO:0006090 pyruvate metabolic process; GO:0006091 generation of precursor metabolites and energy; GO:0006094 gluconeogenesis; GO:0006096 glycolytic process; GO:0006109 regulation of carbohydrate metabolic process; GO:0006139 nucle…	GO:0005622 intracellular anatomical structure; GO:0005737 cytoplasm; GO:0005829 cytosol; GO:0009986 cell surface;	GO:0003824 catalytic activity; GO:0004619 phosphoglycerate mutase activity; GO:0005488 binding; GO:0016853 isomerase activity; GO:0016866 intramolecular transferase activity; GO:0016868 intramolecular phosphotransferase activity; GO:0030246 carbohydrate binding; GO:0030247 polysaccharide binding; GO:0046538 2,3-bisphosphoglycerate-dependent phosphoglycerate mutase activity; GO:2001065 mannan bind…	PF00300	Histidine phosphatase superfamily (branch 1)	G	Phosphoglycerate mutase (BPG-dependent)	COG0588	map01110 Biosynthesis of secondary metabolites	Metabolism	Global and overview maps	map01110
D0R1Q5	2,3-bisphosphoglycerate-dependent phosphoglycerate mutase OS=Lactobacillus johnsonii (strain FI9785) OX=633699 GN=gpm PE=3 SV=1	gpm	13.48	3	3	3	178462	Cytoplasmic	K01834	PGAM, gpmA; 2,3-bisphosphoglycerate-dependent phosphoglycerate mutase [EC:5.4.2.11]	GO:0005975 carbohydrate metabolic process; GO:0005996 monosaccharide metabolic process; GO:0006006 glucose metabolic process; GO:0006082 organic acid metabolic process; GO:0006090 pyruvate metabolic process; GO:0006091 generation of precursor metabolites and energy; GO:0006094 gluconeogenesis; GO:0006096 glycolytic process; GO:0006109 regulation of carbohydrate metabolic process; GO:0006139 nucle…	GO:0005622 intracellular anatomical structure; GO:0005737 cytoplasm; GO:0005829 cytosol; GO:0009986 cell surface;	GO:0003824 catalytic activity; GO:0004619 phosphoglycerate mutase activity; GO:0005488 binding; GO:0016853 isomerase activity; GO:0016866 intramolecular transferase activity; GO:0016868 intramolecular phosphotransferase activity; GO:0030246 carbohydrate binding; GO:0030247 polysaccharide binding; GO:0046538 2,3-bisphosphoglycerate-dependent phosphoglycerate mutase activity; GO:2001065 mannan bind…	PF00300	Histidine phosphatase superfamily (branch 1)	G	Phosphoglycerate mutase (BPG-dependent)	COG0588	map01120 Microbial metabolism in diverse environments	Metabolism	Global and overview maps	map01120
D0R1Q5	2,3-bisphosphoglycerate-dependent phosphoglycerate mutase OS=Lactobacillus johnsonii (strain FI9785) OX=633699 GN=gpm PE=3 SV=1	gpm	13.48	3	3	3	178462	Cytoplasmic	K01834	PGAM, gpmA; 2,3-bisphosphoglycerate-dependent phosphoglycerate mutase [EC:5.4.2.11]	GO:0005975 carbohydrate metabolic process; GO:0005996 monosaccharide metabolic process; GO:0006006 glucose metabolic process; GO:0006082 organic acid metabolic process; GO:0006090 pyruvate metabolic process; GO:0006091 generation of precursor metabolites and energy; GO:0006094 gluconeogenesis; GO:0006096 glycolytic process; GO:0006109 regulation of carbohydrate metabolic process; GO:0006139 nucle…	GO:0005622 intracellular anatomical structure; GO:0005737 cytoplasm; GO:0005829 cytosol; GO:0009986 cell surface;	GO:0003824 catalytic activity; GO:0004619 phosphoglycerate mutase activity; GO:0005488 binding; GO:0016853 isomerase activity; GO:0016866 intramolecular transferase activity; GO:0016868 intramolecular phosphotransferase activity; GO:0030246 carbohydrate binding; GO:0030247 polysaccharide binding; GO:0046538 2,3-bisphosphoglycerate-dependent phosphoglycerate mutase activity; GO:2001065 mannan bind…	PF00300	Histidine phosphatase superfamily (branch 1)	G	Phosphoglycerate mutase (BPG-dependent)	COG0588	map01200 Carbon metabolism	Metabolism	Global and overview maps	map01200
D0R1Q5	2,3-bisphosphoglycerate-dependent phosphoglycerate mutase OS=Lactobacillus johnsonii (strain FI9785) OX=633699 GN=gpm PE=3 SV=1	gpm	13.48	3	3	3	178462	Cytoplasmic	K01834	PGAM, gpmA; 2,3-bisphosphoglycerate-dependent phosphoglycerate mutase [EC:5.4.2.11]	GO:0005975 carbohydrate metabolic process; GO:0005996 monosaccharide metabolic process; GO:0006006 glucose metabolic process; GO:0006082 organic acid metabolic process; GO:0006090 pyruvate metabolic process; GO:0006091 generation of precursor metabolites and energy; GO:0006094 gluconeogenesis; GO:0006096 glycolytic process; GO:0006109 regulation of carbohydrate metabolic process; GO:0006139 nucle…	GO:0005622 intracellular anatomical structure; GO:0005737 cytoplasm; GO:0005829 cytosol; GO:0009986 cell surface;	GO:0003824 catalytic activity; GO:0004619 phosphoglycerate mutase activity; GO:0005488 binding; GO:0016853 isomerase activity; GO:0016866 intramolecular transferase activity; GO:0016868 intramolecular phosphotransferase activity; GO:0030246 carbohydrate binding; GO:0030247 polysaccharide binding; GO:0046538 2,3-bisphosphoglycerate-dependent phosphoglycerate mutase activity; GO:2001065 mannan bind…	PF00300	Histidine phosphatase superfamily (branch 1)	G	Phosphoglycerate mutase (BPG-dependent)	COG0588	map01230 Biosynthesis of amino acids	Metabolism	Global and overview maps	map01230
D0R1S2	Tyrosine--tRNA ligase OS=Lactobacillus johnsonii (strain FI9785) OX=633699 GN=tyrS PE=3 SV=1	tyrS	5	2	2	2	154845	Cytoplasmic	K01866	YARS, tyrS; tyrosyl-tRNA synthetase [EC:6.1.1.1]	GO:0006082 organic acid metabolic process; GO:0006139 nucleobase-containing compound metabolic process; GO:0006399 tRNA metabolic process; GO:0006520 amino acid metabolic process; GO:0006725 cellular aromatic compound metabolic process; GO:0006807 nitrogen compound metabolic process; GO:0008152 metabolic process; GO:0009987 cellular process; GO:0016070 RNA metabolic process; GO:0019752 carboxylic…	GO:0005622 intracellular anatomical structure; GO:0005737 cytoplasm; GO:0005829 cytosol;	GO:0003824 catalytic activity; GO:0004812 aminoacyl-tRNA ligase activity; GO:0004831 tyrosine-tRNA ligase activity; GO:0016874 ligase activity; GO:0016875 ligase activity, forming carbon-oxygen bonds; GO:0140098 catalytic activity, acting on RNA; GO:0140101 catalytic activity, acting on a tRNA;	PF01479	S4 domain	J	Tyrosyl-tRNA synthetase	COG0162	map00970 Aminoacyl-tRNA biosynthesis	Genetic Information Processing	Translation	map00970
D0R232	D-alanine--D-alanine ligase OS=Lactobacillus johnsonii (strain FI9785) OX=633699 GN=ddlA PE=3 SV=1	ddlA	23.82	7	7	7	3459770	Cytoplasmic	K01921	ddl; D-alanine-D-alanine ligase [EC:6.3.2.4]						MR	D-alanine-D-alanine ligase or related ATP-grasp enzyme	COG1181	map00470 D-Amino acid metabolism	Metabolism	Metabolism of other amino acids	map00470
D0R232	D-alanine--D-alanine ligase OS=Lactobacillus johnsonii (strain FI9785) OX=633699 GN=ddlA PE=3 SV=1	ddlA	23.82	7	7	7	3459770	Cytoplasmic	K01921	ddl; D-alanine-D-alanine ligase [EC:6.3.2.4]						MR	D-alanine-D-alanine ligase or related ATP-grasp enzyme	COG1181	map00550 Peptidoglycan biosynthesis	Metabolism	Glycan biosynthesis and metabolism	map00550
D0R232	D-alanine--D-alanine ligase OS=Lactobacillus johnsonii (strain FI9785) OX=633699 GN=ddlA PE=3 SV=1	ddlA	23.82	7	7	7	3459770	Cytoplasmic	K01921	ddl; D-alanine-D-alanine ligase [EC:6.3.2.4]						MR	D-alanine-D-alanine ligase or related ATP-grasp enzyme	COG1181	map01100 Metabolic pathways	Metabolism	Global and overview maps	map01100
D0R294	Glutamate--tRNA ligase OS=Lactobacillus johnsonii (strain FI9785) OX=633699 GN=gltX PE=3 SV=1	gltX	1.8	1	1	1	369754	Cytoplasmic	K09698	gltX; nondiscriminating glutamyl-tRNA synthetase [EC:6.1.1.24]		GO:0009986 cell surface;	GO:0005488 binding; GO:0030246 carbohydrate binding; GO:0030247 polysaccharide binding; GO:2001065 mannan binding;	PF00749; PF19269	tRNA synthetases class I (E and Q), catalytic domain; Anticodon binding domain	J	Glutamyl- or glutaminyl-tRNA synthetase	COG0008	map00970 Aminoacyl-tRNA biosynthesis	Genetic Information Processing	Translation	map00970
D0R294	Glutamate--tRNA ligase OS=Lactobacillus johnsonii (strain FI9785) OX=633699 GN=gltX PE=3 SV=1	gltX	1.8	1	1	1	369754	Cytoplasmic	K09698	gltX; nondiscriminating glutamyl-tRNA synthetase [EC:6.1.1.24]		GO:0009986 cell surface;	GO:0005488 binding; GO:0030246 carbohydrate binding; GO:0030247 polysaccharide binding; GO:2001065 mannan binding;	PF00749; PF19269	tRNA synthetases class I (E and Q), catalytic domain; Anticodon binding domain	J	Glutamyl- or glutaminyl-tRNA synthetase	COG0008	map01100 Metabolic pathways	Metabolism	Global and overview maps	map01100
D0R294	Glutamate--tRNA ligase OS=Lactobacillus johnsonii (strain FI9785) OX=633699 GN=gltX PE=3 SV=1	gltX	1.8	1	1	1	369754	Cytoplasmic	K09698	gltX; nondiscriminating glutamyl-tRNA synthetase [EC:6.1.1.24]		GO:0009986 cell surface;	GO:0005488 binding; GO:0030246 carbohydrate binding; GO:0030247 polysaccharide binding; GO:2001065 mannan binding;	PF00749; PF19269	tRNA synthetases class I (E and Q), catalytic domain; Anticodon binding domain	J	Glutamyl- or glutaminyl-tRNA synthetase	COG0008	map01240 Biosynthesis of cofactors	Metabolism	Global and overview maps	map01240
D0R2E0	Adenylosuccinate synthetase OS=Lactobacillus johnsonii (strain FI9785) OX=633699 GN=purA PE=3 SV=1	purA	15.85	7	7	7	7318950	Cytoplasmic	K01939	purA, ADSS; adenylosuccinate synthase [EC:6.3.4.4]	GO:0006139 nucleobase-containing compound metabolic process; GO:0006163 purine nucleotide metabolic process; GO:0006164 purine nucleotide biosynthetic process; GO:0006167 AMP biosynthetic process; GO:0006725 cellular aromatic compound metabolic process; GO:0006753 nucleoside phosphate metabolic process; GO:0006793 phosphorus metabolic process; GO:0006796 phosphate-containing compound metabolic pr…	GO:0005622 intracellular anatomical structure; GO:0005737 cytoplasm;	GO:0003824 catalytic activity; GO:0004019 adenylosuccinate synthase activity; GO:0016874 ligase activity; GO:0016879 ligase activity, forming carbon-nitrogen bonds;	PF00709	Adenylosuccinate synthetase	F	Adenylosuccinate synthase	COG0104	map00230 Purine metabolism	Metabolism	Nucleotide metabolism	map00230
D0R2E0	Adenylosuccinate synthetase OS=Lactobacillus johnsonii (strain FI9785) OX=633699 GN=purA PE=3 SV=1	purA	15.85	7	7	7	7318950	Cytoplasmic	K01939	purA, ADSS; adenylosuccinate synthase [EC:6.3.4.4]	GO:0006139 nucleobase-containing compound metabolic process; GO:0006163 purine nucleotide metabolic process; GO:0006164 purine nucleotide biosynthetic process; GO:0006167 AMP biosynthetic process; GO:0006725 cellular aromatic compound metabolic process; GO:0006753 nucleoside phosphate metabolic process; GO:0006793 phosphorus metabolic process; GO:0006796 phosphate-containing compound metabolic pr…	GO:0005622 intracellular anatomical structure; GO:0005737 cytoplasm;	GO:0003824 catalytic activity; GO:0004019 adenylosuccinate synthase activity; GO:0016874 ligase activity; GO:0016879 ligase activity, forming carbon-nitrogen bonds;	PF00709	Adenylosuccinate synthetase	F	Adenylosuccinate synthase	COG0104	map00250 Alanine, aspartate and glutamate metabolism	Metabolism	Amino acid metabolism	map00250
D0R2E0	Adenylosuccinate synthetase OS=Lactobacillus johnsonii (strain FI9785) OX=633699 GN=purA PE=3 SV=1	purA	15.85	7	7	7	7318950	Cytoplasmic	K01939	purA, ADSS; adenylosuccinate synthase [EC:6.3.4.4]	GO:0006139 nucleobase-containing compound metabolic process; GO:0006163 purine nucleotide metabolic process; GO:0006164 purine nucleotide biosynthetic process; GO:0006167 AMP biosynthetic process; GO:0006725 cellular aromatic compound metabolic process; GO:0006753 nucleoside phosphate metabolic process; GO:0006793 phosphorus metabolic process; GO:0006796 phosphate-containing compound metabolic pr…	GO:0005622 intracellular anatomical structure; GO:0005737 cytoplasm;	GO:0003824 catalytic activity; GO:0004019 adenylosuccinate synthase activity; GO:0016874 ligase activity; GO:0016879 ligase activity, forming carbon-nitrogen bonds;	PF00709	Adenylosuccinate synthetase	F	Adenylosuccinate synthase	COG0104	map01100 Metabolic pathways	Metabolism	Global and overview maps	map01100
D0R2E0	Adenylosuccinate synthetase OS=Lactobacillus johnsonii (strain FI9785) OX=633699 GN=purA PE=3 SV=1	purA	15.85	7	7	7	7318950	Cytoplasmic	K01939	purA, ADSS; adenylosuccinate synthase [EC:6.3.4.4]	GO:0006139 nucleobase-containing compound metabolic process; GO:0006163 purine nucleotide metabolic process; GO:0006164 purine nucleotide biosynthetic process; GO:0006167 AMP biosynthetic process; GO:0006725 cellular aromatic compound metabolic process; GO:0006753 nucleoside phosphate metabolic process; GO:0006793 phosphorus metabolic process; GO:0006796 phosphate-containing compound metabolic pr…	GO:0005622 intracellular anatomical structure; GO:0005737 cytoplasm;	GO:0003824 catalytic activity; GO:0004019 adenylosuccinate synthase activity; GO:0016874 ligase activity; GO:0016879 ligase activity, forming carbon-nitrogen bonds;	PF00709	Adenylosuccinate synthetase	F	Adenylosuccinate synthase	COG0104	map01240 Biosynthesis of cofactors	Metabolism	Global and overview maps	map01240
D0R2F3	Chaperonin GroEL OS=Lactobacillus johnsonii (strain FI9785) OX=633699 GN=groEL PE=3 SV=1	groEL	17.13	7	7	7	2205590	Cytoplasmic	K04077	groEL, HSPD1; chaperonin GroEL	GO:0001817 regulation of cytokine production; GO:0001819 positive regulation of cytokine production; GO:0002791 regulation of peptide secretion; GO:0002793 positive regulation of peptide secretion; GO:0006457 protein folding; GO:0006458 'de novo' protein folding; GO:0009987 cellular process; GO:0032677 regulation of interleukin-8 production; GO:0032757 positive regulation of interleukin-8 product…	GO:0005622 intracellular anatomical structure; GO:0005737 cytoplasm; GO:0005829 cytosol; GO:0009986 cell surface; GO:0016465 chaperonin ATPase complex; GO:0032991 protein-containing complex; GO:0101031 protein folding chaperone complex; GO:1990220 GroEL-GroES complex;	GO:0005488 binding; GO:0005515 protein binding; GO:0030246 carbohydrate binding; GO:0030247 polysaccharide binding; GO:0044183 protein folding chaperone; GO:0046812 host cell surface binding; GO:0051082 unfolded protein binding; GO:2001065 mannan binding;			O	Chaperonin GroEL (HSP60 family)	COG0459	map03018 RNA degradation	Genetic Information Processing	Folding, sorting and degradation	map03018
D0R2F7	Holliday junction branch migration complex subunit RuvA OS=Lactobacillus johnsonii (strain FI9785) OX=633699 GN=ruvA PE=3 SV=1	ruvA	5.21	1	1	1	115965	Cytoplasmic	K03550	ruvA; holliday junction DNA helicase RuvA [EC:5.6.2.4]				PF01330; PF14520; PF07499	RuvA N terminal domain; Helix-hairpin-helix domain; RuvA, C-terminal domain	L	Holliday junction resolvasome RuvABC DNA-binding subunit	COG0632	map03440 Homologous recombination	Genetic Information Processing	Replication and repair	map03440
D0R2G4	Alanine--tRNA ligase OS=Lactobacillus johnsonii (strain FI9785) OX=633699 GN=alaS PE=3 SV=1	alaS	3.29	3	3	3	95153.8	Cytoplasmic	K01872	AARS, alaS; alanyl-tRNA synthetase [EC:6.1.1.7]	GO:0006082 organic acid metabolic process; GO:0006139 nucleobase-containing compound metabolic process; GO:0006396 RNA processing; GO:0006399 tRNA metabolic process; GO:0006400 tRNA modification; GO:0006412 translation; GO:0006418 tRNA aminoacylation for protein translation; GO:0006419 alanyl-tRNA aminoacylation; GO:0006518 peptide metabolic process; GO:0006520 amino acid metabolic process; GO:00…	GO:0005622 intracellular anatomical structure; GO:0005737 cytoplasm; GO:0005829 cytosol;	GO:0003824 catalytic activity; GO:0004812 aminoacyl-tRNA ligase activity; GO:0004813 alanine-tRNA ligase activity; GO:0005488 binding; GO:0016597 amino acid binding; GO:0016874 ligase activity; GO:0016875 ligase activity, forming carbon-oxygen bonds; GO:0031406 carboxylic acid binding; GO:0036094 small molecule binding; GO:0043167 ion binding; GO:0043168 anion binding; GO:0043177 organic acid bin…	PF07973	Threonyl and Alanyl tRNA synthetase second additional domain	J	Alanyl-tRNA synthetase	COG0013	map00970 Aminoacyl-tRNA biosynthesis	Genetic Information Processing	Translation	map00970
D0R2L4	Serine hydroxymethyltransferase OS=Lactobacillus johnsonii (strain FI9785) OX=633699 GN=glyA PE=3 SV=1	glyA	2.92	1	1	1	845093	Cytoplasmic	K00600	glyA, SHMT; glycine hydroxymethyltransferase [EC:2.1.2.1]				PF00464	Serine hydroxymethyltransferase	E	Glycine/serine hydroxymethyltransferase	COG0112	map00260 Glycine, serine and threonine metabolism	Metabolism	Amino acid metabolism	map00260
D0R2L4	Serine hydroxymethyltransferase OS=Lactobacillus johnsonii (strain FI9785) OX=633699 GN=glyA PE=3 SV=1	glyA	2.92	1	1	1	845093	Cytoplasmic	K00600	glyA, SHMT; glycine hydroxymethyltransferase [EC:2.1.2.1]				PF00464	Serine hydroxymethyltransferase	E	Glycine/serine hydroxymethyltransferase	COG0112	map00460 Cyanoamino acid metabolism	Metabolism	Metabolism of other amino acids	map00460
D0R2L4	Serine hydroxymethyltransferase OS=Lactobacillus johnsonii (strain FI9785) OX=633699 GN=glyA PE=3 SV=1	glyA	2.92	1	1	1	845093	Cytoplasmic	K00600	glyA, SHMT; glycine hydroxymethyltransferase [EC:2.1.2.1]				PF00464	Serine hydroxymethyltransferase	E	Glycine/serine hydroxymethyltransferase	COG0112	map00630 Glyoxylate and dicarboxylate metabolism	Metabolism	Carbohydrate metabolism	map00630
D0R2L4	Serine hydroxymethyltransferase OS=Lactobacillus johnsonii (strain FI9785) OX=633699 GN=glyA PE=3 SV=1	glyA	2.92	1	1	1	845093	Cytoplasmic	K00600	glyA, SHMT; glycine hydroxymethyltransferase [EC:2.1.2.1]				PF00464	Serine hydroxymethyltransferase	E	Glycine/serine hydroxymethyltransferase	COG0112	map00670 One carbon pool by folate	Metabolism	Metabolism of cofactors and vitamins	map00670
D0R2L4	Serine hydroxymethyltransferase OS=Lactobacillus johnsonii (strain FI9785) OX=633699 GN=glyA PE=3 SV=1	glyA	2.92	1	1	1	845093	Cytoplasmic	K00600	glyA, SHMT; glycine hydroxymethyltransferase [EC:2.1.2.1]				PF00464	Serine hydroxymethyltransferase	E	Glycine/serine hydroxymethyltransferase	COG0112	map00680 Methane metabolism	Metabolism	Energy metabolism	map00680
D0R2L4	Serine hydroxymethyltransferase OS=Lactobacillus johnsonii (strain FI9785) OX=633699 GN=glyA PE=3 SV=1	glyA	2.92	1	1	1	845093	Cytoplasmic	K00600	glyA, SHMT; glycine hydroxymethyltransferase [EC:2.1.2.1]				PF00464	Serine hydroxymethyltransferase	E	Glycine/serine hydroxymethyltransferase	COG0112	map01100 Metabolic pathways	Metabolism	Global and overview maps	map01100
D0R2L4	Serine hydroxymethyltransferase OS=Lactobacillus johnsonii (strain FI9785) OX=633699 GN=glyA PE=3 SV=1	glyA	2.92	1	1	1	845093	Cytoplasmic	K00600	glyA, SHMT; glycine hydroxymethyltransferase [EC:2.1.2.1]				PF00464	Serine hydroxymethyltransferase	E	Glycine/serine hydroxymethyltransferase	COG0112	map01110 Biosynthesis of secondary metabolites	Metabolism	Global and overview maps	map01110
D0R2L4	Serine hydroxymethyltransferase OS=Lactobacillus johnsonii (strain FI9785) OX=633699 GN=glyA PE=3 SV=1	glyA	2.92	1	1	1	845093	Cytoplasmic	K00600	glyA, SHMT; glycine hydroxymethyltransferase [EC:2.1.2.1]				PF00464	Serine hydroxymethyltransferase	E	Glycine/serine hydroxymethyltransferase	COG0112	map01120 Microbial metabolism in diverse environments	Metabolism	Global and overview maps	map01120
D0R2L4	Serine hydroxymethyltransferase OS=Lactobacillus johnsonii (strain FI9785) OX=633699 GN=glyA PE=3 SV=1	glyA	2.92	1	1	1	845093	Cytoplasmic	K00600	glyA, SHMT; glycine hydroxymethyltransferase [EC:2.1.2.1]				PF00464	Serine hydroxymethyltransferase	E	Glycine/serine hydroxymethyltransferase	COG0112	map01200 Carbon metabolism	Metabolism	Global and overview maps	map01200
D0R2L4	Serine hydroxymethyltransferase OS=Lactobacillus johnsonii (strain FI9785) OX=633699 GN=glyA PE=3 SV=1	glyA	2.92	1	1	1	845093	Cytoplasmic	K00600	glyA, SHMT; glycine hydroxymethyltransferase [EC:2.1.2.1]				PF00464	Serine hydroxymethyltransferase	E	Glycine/serine hydroxymethyltransferase	COG0112	map01230 Biosynthesis of amino acids	Metabolism	Global and overview maps	map01230
D0R2L4	Serine hydroxymethyltransferase OS=Lactobacillus johnsonii (strain FI9785) OX=633699 GN=glyA PE=3 SV=1	glyA	2.92	1	1	1	845093	Cytoplasmic	K00600	glyA, SHMT; glycine hydroxymethyltransferase [EC:2.1.2.1]				PF00464	Serine hydroxymethyltransferase	E	Glycine/serine hydroxymethyltransferase	COG0112	map01240 Biosynthesis of cofactors	Metabolism	Global and overview maps	map01240
D0R2M0	UDP-N-acetylmuramoyl-tripeptide--D-alanyl-D-alanine ligase OS=Lactobacillus johnsonii (strain FI9785) OX=633699 GN=murF PE=3 SV=1	murF	4.84	2	2	2	2300120	Cytoplasmic	K01929	murF; UDP-N-acetylmuramoyl-tripeptide--D-alanyl-D-alanine ligase [EC:6.3.2.10]				PF01225; PF08245; PF02875	Mur ligase family, catalytic domain; Mur ligase middle domain; Mur ligase family, glutamate ligase domain	M	UDP-N-acetylmuramyl pentapeptide synthase	COG0770	map00300 Lysine biosynthesis	Metabolism	Amino acid metabolism	map00300
D0R2M0	UDP-N-acetylmuramoyl-tripeptide--D-alanyl-D-alanine ligase OS=Lactobacillus johnsonii (strain FI9785) OX=633699 GN=murF PE=3 SV=1	murF	4.84	2	2	2	2300120	Cytoplasmic	K01929	murF; UDP-N-acetylmuramoyl-tripeptide--D-alanyl-D-alanine ligase [EC:6.3.2.10]				PF01225; PF08245; PF02875	Mur ligase family, catalytic domain; Mur ligase middle domain; Mur ligase family, glutamate ligase domain	M	UDP-N-acetylmuramyl pentapeptide synthase	COG0770	map00550 Peptidoglycan biosynthesis	Metabolism	Glycan biosynthesis and metabolism	map00550
D0R2M0	UDP-N-acetylmuramoyl-tripeptide--D-alanyl-D-alanine ligase OS=Lactobacillus johnsonii (strain FI9785) OX=633699 GN=murF PE=3 SV=1	murF	4.84	2	2	2	2300120	Cytoplasmic	K01929	murF; UDP-N-acetylmuramoyl-tripeptide--D-alanyl-D-alanine ligase [EC:6.3.2.10]				PF01225; PF08245; PF02875	Mur ligase family, catalytic domain; Mur ligase middle domain; Mur ligase family, glutamate ligase domain	M	UDP-N-acetylmuramyl pentapeptide synthase	COG0770	map01100 Metabolic pathways	Metabolism	Global and overview maps	map01100
D0R2N4	L-lactate dehydrogenase OS=Lactobacillus johnsonii (strain FI9785) OX=633699 GN=ldh PE=3 SV=1	ldh	36.22	9	9	9	289841000	Cytoplasmic	K00016	LDH, ldh; L-lactate dehydrogenase [EC:1.1.1.27]				PF00056; PF02866	lactate/malate dehydrogenase, NAD binding domain; lactate/malate dehydrogenase, alpha/beta C-terminal domain	C	Malate/lactate dehydrogenase	COG0039	map00010 Glycolysis / Gluconeogenesis	Metabolism	Carbohydrate metabolism	map00010
D0R2N4	L-lactate dehydrogenase OS=Lactobacillus johnsonii (strain FI9785) OX=633699 GN=ldh PE=3 SV=1	ldh	36.22	9	9	9	289841000	Cytoplasmic	K00016	LDH, ldh; L-lactate dehydrogenase [EC:1.1.1.27]				PF00056; PF02866	lactate/malate dehydrogenase, NAD binding domain; lactate/malate dehydrogenase, alpha/beta C-terminal domain	C	Malate/lactate dehydrogenase	COG0039	map00270 Cysteine and methionine metabolism	Metabolism	Amino acid metabolism	map00270
D0R2N4	L-lactate dehydrogenase OS=Lactobacillus johnsonii (strain FI9785) OX=633699 GN=ldh PE=3 SV=1	ldh	36.22	9	9	9	289841000	Cytoplasmic	K00016	LDH, ldh; L-lactate dehydrogenase [EC:1.1.1.27]				PF00056; PF02866	lactate/malate dehydrogenase, NAD binding domain; lactate/malate dehydrogenase, alpha/beta C-terminal domain	C	Malate/lactate dehydrogenase	COG0039	map00620 Pyruvate metabolism	Metabolism	Carbohydrate metabolism	map00620
D0R2N4	L-lactate dehydrogenase OS=Lactobacillus johnsonii (strain FI9785) OX=633699 GN=ldh PE=3 SV=1	ldh	36.22	9	9	9	289841000	Cytoplasmic	K00016	LDH, ldh; L-lactate dehydrogenase [EC:1.1.1.27]				PF00056; PF02866	lactate/malate dehydrogenase, NAD binding domain; lactate/malate dehydrogenase, alpha/beta C-terminal domain	C	Malate/lactate dehydrogenase	COG0039	map00640 Propanoate metabolism	Metabolism	Carbohydrate metabolism	map00640
D0R2N4	L-lactate dehydrogenase OS=Lactobacillus johnsonii (strain FI9785) OX=633699 GN=ldh PE=3 SV=1	ldh	36.22	9	9	9	289841000	Cytoplasmic	K00016	LDH, ldh; L-lactate dehydrogenase [EC:1.1.1.27]				PF00056; PF02866	lactate/malate dehydrogenase, NAD binding domain; lactate/malate dehydrogenase, alpha/beta C-terminal domain	C	Malate/lactate dehydrogenase	COG0039	map01100 Metabolic pathways	Metabolism	Global and overview maps	map01100
D0R2N4	L-lactate dehydrogenase OS=Lactobacillus johnsonii (strain FI9785) OX=633699 GN=ldh PE=3 SV=1	ldh	36.22	9	9	9	289841000	Cytoplasmic	K00016	LDH, ldh; L-lactate dehydrogenase [EC:1.1.1.27]				PF00056; PF02866	lactate/malate dehydrogenase, NAD binding domain; lactate/malate dehydrogenase, alpha/beta C-terminal domain	C	Malate/lactate dehydrogenase	COG0039	map01110 Biosynthesis of secondary metabolites	Metabolism	Global and overview maps	map01110
D0R2N4	L-lactate dehydrogenase OS=Lactobacillus johnsonii (strain FI9785) OX=633699 GN=ldh PE=3 SV=1	ldh	36.22	9	9	9	289841000	Cytoplasmic	K00016	LDH, ldh; L-lactate dehydrogenase [EC:1.1.1.27]				PF00056; PF02866	lactate/malate dehydrogenase, NAD binding domain; lactate/malate dehydrogenase, alpha/beta C-terminal domain	C	Malate/lactate dehydrogenase	COG0039	map01120 Microbial metabolism in diverse environments	Metabolism	Global and overview maps	map01120
D0R2U4	Demethylmenaquinone methyltransferase OS=Lactobacillus johnsonii (strain FI9785) OX=633699 GN=menG PE=3 SV=1	menG	4.17	1	1	1	122125	Cytoplasmic	K03183	ubiE; demethylmenaquinone methyltransferase / 2-methoxy-6-polyprenyl-1,4-benzoquinol methylase [EC:2.1.1.163 2.1.1.201]						H	Ubiquinone/menaquinone biosynthesis C-methylase UbiE/MenG	COG2226	map00130 Ubiquinone and other terpenoid-quinone biosynthesis	Metabolism	Metabolism of cofactors and vitamins	map00130
D0R2U4	Demethylmenaquinone methyltransferase OS=Lactobacillus johnsonii (strain FI9785) OX=633699 GN=menG PE=3 SV=1	menG	4.17	1	1	1	122125	Cytoplasmic	K03183	ubiE; demethylmenaquinone methyltransferase / 2-methoxy-6-polyprenyl-1,4-benzoquinol methylase [EC:2.1.1.163 2.1.1.201]						H	Ubiquinone/menaquinone biosynthesis C-methylase UbiE/MenG	COG2226	map01100 Metabolic pathways	Metabolism	Global and overview maps	map01100
D0R2U4	Demethylmenaquinone methyltransferase OS=Lactobacillus johnsonii (strain FI9785) OX=633699 GN=menG PE=3 SV=1	menG	4.17	1	1	1	122125	Cytoplasmic	K03183	ubiE; demethylmenaquinone methyltransferase / 2-methoxy-6-polyprenyl-1,4-benzoquinol methylase [EC:2.1.1.163 2.1.1.201]						H	Ubiquinone/menaquinone biosynthesis C-methylase UbiE/MenG	COG2226	map01110 Biosynthesis of secondary metabolites	Metabolism	Global and overview maps	map01110
D0R2U4	Demethylmenaquinone methyltransferase OS=Lactobacillus johnsonii (strain FI9785) OX=633699 GN=menG PE=3 SV=1	menG	4.17	1	1	1	122125	Cytoplasmic	K03183	ubiE; demethylmenaquinone methyltransferase / 2-methoxy-6-polyprenyl-1,4-benzoquinol methylase [EC:2.1.1.163 2.1.1.201]						H	Ubiquinone/menaquinone biosynthesis C-methylase UbiE/MenG	COG2226	map01240 Biosynthesis of cofactors	Metabolism	Global and overview maps	map01240
D0R362	Ribokinase OS=Lactobacillus johnsonii (strain FI9785) OX=633699 GN=rbsK PE=3 SV=1	rbsK	3.25	1	1	1	471073	Cytoplasmic	K00852	rbsK, RBKS; ribokinase [EC:2.7.1.15]				PF00294	pfkB family carbohydrate kinase	G	Sugar or nucleoside kinase, ribokinase family	COG0524	map00030 Pentose phosphate pathway	Metabolism	Carbohydrate metabolism	map00030
D0R362	Ribokinase OS=Lactobacillus johnsonii (strain FI9785) OX=633699 GN=rbsK PE=3 SV=1	rbsK	3.25	1	1	1	471073	Cytoplasmic	K00852	rbsK, RBKS; ribokinase [EC:2.7.1.15]				PF00294	pfkB family carbohydrate kinase	G	Sugar or nucleoside kinase, ribokinase family	COG0524	map01100 Metabolic pathways	Metabolism	Global and overview maps	map01100
D0R375	Hypoxanthine phosphoribosyltransferase OS=Lactobacillus johnsonii (strain FI9785) OX=633699 GN=hpt PE=3 SV=1	hpt	16.4	4	4	4	579816	Cytoplasmic	K00760	hprT, hpt, HPRT1; hypoxanthine phosphoribosyltransferase [EC:2.4.2.8]				PF00156	Phosphoribosyl transferase domain	F	Hypoxanthine-guanine phosphoribosyltransferase	COG0634	map00230 Purine metabolism	Metabolism	Nucleotide metabolism	map00230
D0R375	Hypoxanthine phosphoribosyltransferase OS=Lactobacillus johnsonii (strain FI9785) OX=633699 GN=hpt PE=3 SV=1	hpt	16.4	4	4	4	579816	Cytoplasmic	K00760	hprT, hpt, HPRT1; hypoxanthine phosphoribosyltransferase [EC:2.4.2.8]				PF00156	Phosphoribosyl transferase domain	F	Hypoxanthine-guanine phosphoribosyltransferase	COG0634	map00983 Drug metabolism - other enzymes	Metabolism	Xenobiotics biodegradation and metabolism	map00983
D0R375	Hypoxanthine phosphoribosyltransferase OS=Lactobacillus johnsonii (strain FI9785) OX=633699 GN=hpt PE=3 SV=1	hpt	16.4	4	4	4	579816	Cytoplasmic	K00760	hprT, hpt, HPRT1; hypoxanthine phosphoribosyltransferase [EC:2.4.2.8]				PF00156	Phosphoribosyl transferase domain	F	Hypoxanthine-guanine phosphoribosyltransferase	COG0634	map01100 Metabolic pathways	Metabolism	Global and overview maps	map01100
D0R375	Hypoxanthine phosphoribosyltransferase OS=Lactobacillus johnsonii (strain FI9785) OX=633699 GN=hpt PE=3 SV=1	hpt	16.4	4	4	4	579816	Cytoplasmic	K00760	hprT, hpt, HPRT1; hypoxanthine phosphoribosyltransferase [EC:2.4.2.8]				PF00156	Phosphoribosyl transferase domain	F	Hypoxanthine-guanine phosphoribosyltransferase	COG0634	map01110 Biosynthesis of secondary metabolites	Metabolism	Global and overview maps	map01110
D0R397	Glutamine--fructose-6-phosphate aminotransferase [isomerizing] OS=Lactobacillus johnsonii (strain FI9785) OX=633699 GN=glmS PE=3 SV=1	glmS	2.49	1	1	1	93810.7	Cytoplasmic	K00820	glmS, GFPT; glutamine---fructose-6-phosphate transaminase (isomerizing) [EC:2.6.1.16]	GO:0006002 fructose 6-phosphate metabolic process; GO:0006040 amino sugar metabolic process; GO:0006047 UDP-N-acetylglucosamine metabolic process; GO:0006139 nucleobase-containing compound metabolic process; GO:0006486 protein glycosylation; GO:0006487 protein N-linked glycosylation; GO:0006725 cellular aromatic compound metabolic process; GO:0006793 phosphorus metabolic process; GO:0006796 phosp…	GO:0005622 intracellular anatomical structure; GO:0005737 cytoplasm; GO:0005829 cytosol;	GO:0003824 catalytic activity; GO:0004360 glutamine-fructose-6-phosphate transaminase (isomerizing) activity; GO:0008483 transaminase activity; GO:0016740 transferase activity; GO:0016769 transferase activity, transferring nitrogenous groups; GO:0070548 L-glutamine aminotransferase activity;	PF13522; PF01380	Glutamine amidotransferase domain; SIS domain	M	Glucosamine 6-phosphate synthetase, contains amidotransferase and phosphosugar isomerase domains	COG0449	map00250 Alanine, aspartate and glutamate metabolism	Metabolism	Amino acid metabolism	map00250
D0R397	Glutamine--fructose-6-phosphate aminotransferase [isomerizing] OS=Lactobacillus johnsonii (strain FI9785) OX=633699 GN=glmS PE=3 SV=1	glmS	2.49	1	1	1	93810.7	Cytoplasmic	K00820	glmS, GFPT; glutamine---fructose-6-phosphate transaminase (isomerizing) [EC:2.6.1.16]	GO:0006002 fructose 6-phosphate metabolic process; GO:0006040 amino sugar metabolic process; GO:0006047 UDP-N-acetylglucosamine metabolic process; GO:0006139 nucleobase-containing compound metabolic process; GO:0006486 protein glycosylation; GO:0006487 protein N-linked glycosylation; GO:0006725 cellular aromatic compound metabolic process; GO:0006793 phosphorus metabolic process; GO:0006796 phosp…	GO:0005622 intracellular anatomical structure; GO:0005737 cytoplasm; GO:0005829 cytosol;	GO:0003824 catalytic activity; GO:0004360 glutamine-fructose-6-phosphate transaminase (isomerizing) activity; GO:0008483 transaminase activity; GO:0016740 transferase activity; GO:0016769 transferase activity, transferring nitrogenous groups; GO:0070548 L-glutamine aminotransferase activity;	PF13522; PF01380	Glutamine amidotransferase domain; SIS domain	M	Glucosamine 6-phosphate synthetase, contains amidotransferase and phosphosugar isomerase domains	COG0449	map00520 Amino sugar and nucleotide sugar metabolism	Metabolism	Carbohydrate metabolism	map00520
D0R397	Glutamine--fructose-6-phosphate aminotransferase [isomerizing] OS=Lactobacillus johnsonii (strain FI9785) OX=633699 GN=glmS PE=3 SV=1	glmS	2.49	1	1	1	93810.7	Cytoplasmic	K00820	glmS, GFPT; glutamine---fructose-6-phosphate transaminase (isomerizing) [EC:2.6.1.16]	GO:0006002 fructose 6-phosphate metabolic process; GO:0006040 amino sugar metabolic process; GO:0006047 UDP-N-acetylglucosamine metabolic process; GO:0006139 nucleobase-containing compound metabolic process; GO:0006486 protein glycosylation; GO:0006487 protein N-linked glycosylation; GO:0006725 cellular aromatic compound metabolic process; GO:0006793 phosphorus metabolic process; GO:0006796 phosp…	GO:0005622 intracellular anatomical structure; GO:0005737 cytoplasm; GO:0005829 cytosol;	GO:0003824 catalytic activity; GO:0004360 glutamine-fructose-6-phosphate transaminase (isomerizing) activity; GO:0008483 transaminase activity; GO:0016740 transferase activity; GO:0016769 transferase activity, transferring nitrogenous groups; GO:0070548 L-glutamine aminotransferase activity;	PF13522; PF01380	Glutamine amidotransferase domain; SIS domain	M	Glucosamine 6-phosphate synthetase, contains amidotransferase and phosphosugar isomerase domains	COG0449	map01100 Metabolic pathways	Metabolism	Global and overview maps	map01100
D0R397	Glutamine--fructose-6-phosphate aminotransferase [isomerizing] OS=Lactobacillus johnsonii (strain FI9785) OX=633699 GN=glmS PE=3 SV=1	glmS	2.49	1	1	1	93810.7	Cytoplasmic	K00820	glmS, GFPT; glutamine---fructose-6-phosphate transaminase (isomerizing) [EC:2.6.1.16]	GO:0006002 fructose 6-phosphate metabolic process; GO:0006040 amino sugar metabolic process; GO:0006047 UDP-N-acetylglucosamine metabolic process; GO:0006139 nucleobase-containing compound metabolic process; GO:0006486 protein glycosylation; GO:0006487 protein N-linked glycosylation; GO:0006725 cellular aromatic compound metabolic process; GO:0006793 phosphorus metabolic process; GO:0006796 phosp…	GO:0005622 intracellular anatomical structure; GO:0005737 cytoplasm; GO:0005829 cytosol;	GO:0003824 catalytic activity; GO:0004360 glutamine-fructose-6-phosphate transaminase (isomerizing) activity; GO:0008483 transaminase activity; GO:0016740 transferase activity; GO:0016769 transferase activity, transferring nitrogenous groups; GO:0070548 L-glutamine aminotransferase activity;	PF13522; PF01380	Glutamine amidotransferase domain; SIS domain	M	Glucosamine 6-phosphate synthetase, contains amidotransferase and phosphosugar isomerase domains	COG0449	map01250 Biosynthesis of nucleotide sugars	Metabolism	Global and overview maps	map01250
D0R3E8	Phosphate acyltransferase OS=Lactobacillus johnsonii (strain FI9785) OX=633699 GN=plsX PE=3 SV=1	plsX	4.2	1	1	1	83060	CytoplasmicMembrane	K03621	plsX; phosphate acyltransferase [EC:2.3.1.274]						I	Acyl-ACP:phosphate acyltransferase (fatty acid/phospholipid biosynthesis)	COG0416	map00561 Glycerolipid metabolism	Metabolism	Lipid metabolism	map00561
D0R3E8	Phosphate acyltransferase OS=Lactobacillus johnsonii (strain FI9785) OX=633699 GN=plsX PE=3 SV=1	plsX	4.2	1	1	1	83060	CytoplasmicMembrane	K03621	plsX; phosphate acyltransferase [EC:2.3.1.274]						I	Acyl-ACP:phosphate acyltransferase (fatty acid/phospholipid biosynthesis)	COG0416	map01100 Metabolic pathways	Metabolism	Global and overview maps	map01100
D0R3E8	Phosphate acyltransferase OS=Lactobacillus johnsonii (strain FI9785) OX=633699 GN=plsX PE=3 SV=1	plsX	4.2	1	1	1	83060	CytoplasmicMembrane	K03621	plsX; phosphate acyltransferase [EC:2.3.1.274]						I	Acyl-ACP:phosphate acyltransferase (fatty acid/phospholipid biosynthesis)	COG0416	map01110 Biosynthesis of secondary metabolites	Metabolism	Global and overview maps	map01110
D0R3F8	Signal recognition particle receptor FtsY OS=Lactobacillus johnsonii (strain FI9785) OX=633699 GN=ftsY PE=3 SV=1	ftsY	12.67	5	5	5	2458720	CytoplasmicMembrane	K03110	ftsY; fused signal recognition particle receptor				PF02881; PF00448	SRP54-type protein, helical bundle domain; SRP54-type protein, GTPase domain	U	Signal recognition particle GTPase FtsY	COG0552	map02024 Quorum sensing	Cellular Processes	Cellular community - prokaryotes	map02024
D0R3F8	Signal recognition particle receptor FtsY OS=Lactobacillus johnsonii (strain FI9785) OX=633699 GN=ftsY PE=3 SV=1	ftsY	12.67	5	5	5	2458720	CytoplasmicMembrane	K03110	ftsY; fused signal recognition particle receptor				PF02881; PF00448	SRP54-type protein, helical bundle domain; SRP54-type protein, GTPase domain	U	Signal recognition particle GTPase FtsY	COG0552	map03060 Protein export	Genetic Information Processing	Folding, sorting and degradation	map03060
D0R3F8	Signal recognition particle receptor FtsY OS=Lactobacillus johnsonii (strain FI9785) OX=633699 GN=ftsY PE=3 SV=1	ftsY	12.67	5	5	5	2458720	CytoplasmicMembrane	K03110	ftsY; fused signal recognition particle receptor				PF02881; PF00448	SRP54-type protein, helical bundle domain; SRP54-type protein, GTPase domain	U	Signal recognition particle GTPase FtsY	COG0552	map03070 Bacterial secretion system	Environmental Information Processing	Membrane transport	map03070
D0R3G1	Signal recognition particle protein OS=Lactobacillus johnsonii (strain FI9785) OX=633699 GN=ffh PE=3 SV=1	ffh	2.1	1	1	1	74209.2	CytoplasmicMembrane	K03106	SRP54, ffh; signal recognition particle subunit SRP54 [EC:3.6.5.4]				PF02881; PF00448; PF02978	SRP54-type protein, helical bundle domain; SRP54-type protein, GTPase domain; Signal peptide binding domain	U	Signal recognition particle GTPase	COG0541	map02024 Quorum sensing	Cellular Processes	Cellular community - prokaryotes	map02024
D0R3G1	Signal recognition particle protein OS=Lactobacillus johnsonii (strain FI9785) OX=633699 GN=ffh PE=3 SV=1	ffh	2.1	1	1	1	74209.2	CytoplasmicMembrane	K03106	SRP54, ffh; signal recognition particle subunit SRP54 [EC:3.6.5.4]				PF02881; PF00448; PF02978	SRP54-type protein, helical bundle domain; SRP54-type protein, GTPase domain; Signal peptide binding domain	U	Signal recognition particle GTPase	COG0541	map03060 Protein export	Genetic Information Processing	Folding, sorting and degradation	map03060
D0R3G1	Signal recognition particle protein OS=Lactobacillus johnsonii (strain FI9785) OX=633699 GN=ffh PE=3 SV=1	ffh	2.1	1	1	1	74209.2	CytoplasmicMembrane	K03106	SRP54, ffh; signal recognition particle subunit SRP54 [EC:3.6.5.4]				PF02881; PF00448; PF02978	SRP54-type protein, helical bundle domain; SRP54-type protein, GTPase domain; Signal peptide binding domain	U	Signal recognition particle GTPase	COG0541	map03070 Bacterial secretion system	Environmental Information Processing	Membrane transport	map03070
D0R3H9	Uridylate kinase OS=Lactobacillus johnsonii (strain FI9785) OX=633699 GN=pyrH PE=3 SV=1	pyrH	4.98	1	1	1	322235	Cytoplasmic	K09903	pyrH; uridylate kinase [EC:2.7.4.22]						F	Uridylate kinase	COG0528	map00240 Pyrimidine metabolism	Metabolism	Nucleotide metabolism	map00240
D0R3H9	Uridylate kinase OS=Lactobacillus johnsonii (strain FI9785) OX=633699 GN=pyrH PE=3 SV=1	pyrH	4.98	1	1	1	322235	Cytoplasmic	K09903	pyrH; uridylate kinase [EC:2.7.4.22]						F	Uridylate kinase	COG0528	map01100 Metabolic pathways	Metabolism	Global and overview maps	map01100
D0R3H9	Uridylate kinase OS=Lactobacillus johnsonii (strain FI9785) OX=633699 GN=pyrH PE=3 SV=1	pyrH	4.98	1	1	1	322235	Cytoplasmic	K09903	pyrH; uridylate kinase [EC:2.7.4.22]						F	Uridylate kinase	COG0528	map01240 Biosynthesis of cofactors	Metabolism	Global and overview maps	map01240
D0R3I2	Phosphatidate cytidylyltransferase OS=Lactobacillus johnsonii (strain FI9785) OX=633699 GN=cdsA PE=3 SV=1	cdsA	7.6	2	2	2	1993800	CytoplasmicMembrane	K00981	E2.7.7.41, CDS1, CDS2, cdsA; phosphatidate cytidylyltransferase [EC:2.7.7.41]	GO:0006139 nucleobase-containing compound metabolic process; GO:0006220 pyrimidine nucleotide metabolic process; GO:0006221 pyrimidine nucleotide biosynthetic process; GO:0006629 lipid metabolic process; GO:0006644 phospholipid metabolic process; GO:0006650 glycerophospholipid metabolic process; GO:0006655 phosphatidylglycerol biosynthetic process; GO:0006725 cellular aromatic compound metabolic …	GO:0016020 membrane;	GO:0003824 catalytic activity; GO:0004605 phosphatidate cytidylyltransferase activity; GO:0016740 transferase activity; GO:0016772 transferase activity, transferring phosphorus-containing groups; GO:0016779 nucleotidyltransferase activity; GO:0070567 cytidylyltransferase activity;			R	Predicted CDP-diglyceride synthetase/phosphatidate cytidylyltransferase	COG4589	map00564 Glycerophospholipid metabolism	Metabolism	Lipid metabolism	map00564
D0R3I2	Phosphatidate cytidylyltransferase OS=Lactobacillus johnsonii (strain FI9785) OX=633699 GN=cdsA PE=3 SV=1	cdsA	7.6	2	2	2	1993800	CytoplasmicMembrane	K00981	E2.7.7.41, CDS1, CDS2, cdsA; phosphatidate cytidylyltransferase [EC:2.7.7.41]	GO:0006139 nucleobase-containing compound metabolic process; GO:0006220 pyrimidine nucleotide metabolic process; GO:0006221 pyrimidine nucleotide biosynthetic process; GO:0006629 lipid metabolic process; GO:0006644 phospholipid metabolic process; GO:0006650 glycerophospholipid metabolic process; GO:0006655 phosphatidylglycerol biosynthetic process; GO:0006725 cellular aromatic compound metabolic …	GO:0016020 membrane;	GO:0003824 catalytic activity; GO:0004605 phosphatidate cytidylyltransferase activity; GO:0016740 transferase activity; GO:0016772 transferase activity, transferring phosphorus-containing groups; GO:0016779 nucleotidyltransferase activity; GO:0070567 cytidylyltransferase activity;			R	Predicted CDP-diglyceride synthetase/phosphatidate cytidylyltransferase	COG4589	map01100 Metabolic pathways	Metabolism	Global and overview maps	map01100
D0R3I2	Phosphatidate cytidylyltransferase OS=Lactobacillus johnsonii (strain FI9785) OX=633699 GN=cdsA PE=3 SV=1	cdsA	7.6	2	2	2	1993800	CytoplasmicMembrane	K00981	E2.7.7.41, CDS1, CDS2, cdsA; phosphatidate cytidylyltransferase [EC:2.7.7.41]	GO:0006139 nucleobase-containing compound metabolic process; GO:0006220 pyrimidine nucleotide metabolic process; GO:0006221 pyrimidine nucleotide biosynthetic process; GO:0006629 lipid metabolic process; GO:0006644 phospholipid metabolic process; GO:0006650 glycerophospholipid metabolic process; GO:0006655 phosphatidylglycerol biosynthetic process; GO:0006725 cellular aromatic compound metabolic …	GO:0016020 membrane;	GO:0003824 catalytic activity; GO:0004605 phosphatidate cytidylyltransferase activity; GO:0016740 transferase activity; GO:0016772 transferase activity, transferring phosphorus-containing groups; GO:0016779 nucleotidyltransferase activity; GO:0070567 cytidylyltransferase activity;			R	Predicted CDP-diglyceride synthetase/phosphatidate cytidylyltransferase	COG4589	map01110 Biosynthesis of secondary metabolites	Metabolism	Global and overview maps	map01110
D0R3R0	Enolase OS=Lactobacillus johnsonii (strain FI9785) OX=633699 GN=eno PE=3 SV=1	eno	38.55	13	13	13	1648900000	Cytoplasmic	K01689	ENO, eno; enolase [EC:4.2.1.11]			GO:0001968 fibronectin binding; GO:0005488 binding; GO:0005515 protein binding; GO:0043236 laminin binding; GO:0050840 extracellular matrix binding;	PF03952; PF00113	Enolase, N-terminal domain; Enolase, C-terminal TIM barrel domain	G	Enolase	COG0148	map00010 Glycolysis / Gluconeogenesis	Metabolism	Carbohydrate metabolism	map00010
D0R3R0	Enolase OS=Lactobacillus johnsonii (strain FI9785) OX=633699 GN=eno PE=3 SV=1	eno	38.55	13	13	13	1648900000	Cytoplasmic	K01689	ENO, eno; enolase [EC:4.2.1.11]			GO:0001968 fibronectin binding; GO:0005488 binding; GO:0005515 protein binding; GO:0043236 laminin binding; GO:0050840 extracellular matrix binding;	PF03952; PF00113	Enolase, N-terminal domain; Enolase, C-terminal TIM barrel domain	G	Enolase	COG0148	map00680 Methane metabolism	Metabolism	Energy metabolism	map00680
D0R3R0	Enolase OS=Lactobacillus johnsonii (strain FI9785) OX=633699 GN=eno PE=3 SV=1	eno	38.55	13	13	13	1648900000	Cytoplasmic	K01689	ENO, eno; enolase [EC:4.2.1.11]			GO:0001968 fibronectin binding; GO:0005488 binding; GO:0005515 protein binding; GO:0043236 laminin binding; GO:0050840 extracellular matrix binding;	PF03952; PF00113	Enolase, N-terminal domain; Enolase, C-terminal TIM barrel domain	G	Enolase	COG0148	map01100 Metabolic pathways	Metabolism	Global and overview maps	map01100
D0R3R0	Enolase OS=Lactobacillus johnsonii (strain FI9785) OX=633699 GN=eno PE=3 SV=1	eno	38.55	13	13	13	1648900000	Cytoplasmic	K01689	ENO, eno; enolase [EC:4.2.1.11]			GO:0001968 fibronectin binding; GO:0005488 binding; GO:0005515 protein binding; GO:0043236 laminin binding; GO:0050840 extracellular matrix binding;	PF03952; PF00113	Enolase, N-terminal domain; Enolase, C-terminal TIM barrel domain	G	Enolase	COG0148	map01110 Biosynthesis of secondary metabolites	Metabolism	Global and overview maps	map01110
D0R3R0	Enolase OS=Lactobacillus johnsonii (strain FI9785) OX=633699 GN=eno PE=3 SV=1	eno	38.55	13	13	13	1648900000	Cytoplasmic	K01689	ENO, eno; enolase [EC:4.2.1.11]			GO:0001968 fibronectin binding; GO:0005488 binding; GO:0005515 protein binding; GO:0043236 laminin binding; GO:0050840 extracellular matrix binding;	PF03952; PF00113	Enolase, N-terminal domain; Enolase, C-terminal TIM barrel domain	G	Enolase	COG0148	map01120 Microbial metabolism in diverse environments	Metabolism	Global and overview maps	map01120
D0R3R0	Enolase OS=Lactobacillus johnsonii (strain FI9785) OX=633699 GN=eno PE=3 SV=1	eno	38.55	13	13	13	1648900000	Cytoplasmic	K01689	ENO, eno; enolase [EC:4.2.1.11]			GO:0001968 fibronectin binding; GO:0005488 binding; GO:0005515 protein binding; GO:0043236 laminin binding; GO:0050840 extracellular matrix binding;	PF03952; PF00113	Enolase, N-terminal domain; Enolase, C-terminal TIM barrel domain	G	Enolase	COG0148	map01200 Carbon metabolism	Metabolism	Global and overview maps	map01200
D0R3R0	Enolase OS=Lactobacillus johnsonii (strain FI9785) OX=633699 GN=eno PE=3 SV=1	eno	38.55	13	13	13	1648900000	Cytoplasmic	K01689	ENO, eno; enolase [EC:4.2.1.11]			GO:0001968 fibronectin binding; GO:0005488 binding; GO:0005515 protein binding; GO:0043236 laminin binding; GO:0050840 extracellular matrix binding;	PF03952; PF00113	Enolase, N-terminal domain; Enolase, C-terminal TIM barrel domain	G	Enolase	COG0148	map01230 Biosynthesis of amino acids	Metabolism	Global and overview maps	map01230
D0R3R0	Enolase OS=Lactobacillus johnsonii (strain FI9785) OX=633699 GN=eno PE=3 SV=1	eno	38.55	13	13	13	1648900000	Cytoplasmic	K01689	ENO, eno; enolase [EC:4.2.1.11]			GO:0001968 fibronectin binding; GO:0005488 binding; GO:0005515 protein binding; GO:0043236 laminin binding; GO:0050840 extracellular matrix binding;	PF03952; PF00113	Enolase, N-terminal domain; Enolase, C-terminal TIM barrel domain	G	Enolase	COG0148	map03018 RNA degradation	Genetic Information Processing	Folding, sorting and degradation	map03018
D0R3S0	Fumarate hydratase class II OS=Lactobacillus johnsonii (strain FI9785) OX=633699 GN=fumC PE=3 SV=1	fumC	3.21	1	1	1	47229.4	Cytoplasmic	K01679	E4.2.1.2B, fumC, FH; fumarate hydratase, class II [EC:4.2.1.2]	GO:0006082 organic acid metabolic process; GO:0006091 generation of precursor metabolites and energy; GO:0006099 tricarboxylic acid cycle; GO:0006101 citrate metabolic process; GO:0006106 fumarate metabolic process; GO:0006108 malate metabolic process; GO:0008152 metabolic process; GO:0009060 aerobic respiration; GO:0009987 cellular process; GO:0015980 energy derivation by oxidation of organic co…		GO:0003824 catalytic activity; GO:0004333 fumarate hydratase activity; GO:0016829 lyase activity; GO:0016835 carbon-oxygen lyase activity; GO:0016836 hydro-lyase activity;	PF00206; PF10415	Lyase; Fumarase C C-terminus	C	Fumarate hydratase class II	COG0114	map00020 Citrate cycle (TCA cycle)	Metabolism	Carbohydrate metabolism	map00020
D0R3S0	Fumarate hydratase class II OS=Lactobacillus johnsonii (strain FI9785) OX=633699 GN=fumC PE=3 SV=1	fumC	3.21	1	1	1	47229.4	Cytoplasmic	K01679	E4.2.1.2B, fumC, FH; fumarate hydratase, class II [EC:4.2.1.2]	GO:0006082 organic acid metabolic process; GO:0006091 generation of precursor metabolites and energy; GO:0006099 tricarboxylic acid cycle; GO:0006101 citrate metabolic process; GO:0006106 fumarate metabolic process; GO:0006108 malate metabolic process; GO:0008152 metabolic process; GO:0009060 aerobic respiration; GO:0009987 cellular process; GO:0015980 energy derivation by oxidation of organic co…		GO:0003824 catalytic activity; GO:0004333 fumarate hydratase activity; GO:0016829 lyase activity; GO:0016835 carbon-oxygen lyase activity; GO:0016836 hydro-lyase activity;	PF00206; PF10415	Lyase; Fumarase C C-terminus	C	Fumarate hydratase class II	COG0114	map00620 Pyruvate metabolism	Metabolism	Carbohydrate metabolism	map00620
D0R3S0	Fumarate hydratase class II OS=Lactobacillus johnsonii (strain FI9785) OX=633699 GN=fumC PE=3 SV=1	fumC	3.21	1	1	1	47229.4	Cytoplasmic	K01679	E4.2.1.2B, fumC, FH; fumarate hydratase, class II [EC:4.2.1.2]	GO:0006082 organic acid metabolic process; GO:0006091 generation of precursor metabolites and energy; GO:0006099 tricarboxylic acid cycle; GO:0006101 citrate metabolic process; GO:0006106 fumarate metabolic process; GO:0006108 malate metabolic process; GO:0008152 metabolic process; GO:0009060 aerobic respiration; GO:0009987 cellular process; GO:0015980 energy derivation by oxidation of organic co…		GO:0003824 catalytic activity; GO:0004333 fumarate hydratase activity; GO:0016829 lyase activity; GO:0016835 carbon-oxygen lyase activity; GO:0016836 hydro-lyase activity;	PF00206; PF10415	Lyase; Fumarase C C-terminus	C	Fumarate hydratase class II	COG0114	map00720 Carbon fixation pathways in prokaryotes	Metabolism	Energy metabolism	map00720
D0R3S0	Fumarate hydratase class II OS=Lactobacillus johnsonii (strain FI9785) OX=633699 GN=fumC PE=3 SV=1	fumC	3.21	1	1	1	47229.4	Cytoplasmic	K01679	E4.2.1.2B, fumC, FH; fumarate hydratase, class II [EC:4.2.1.2]	GO:0006082 organic acid metabolic process; GO:0006091 generation of precursor metabolites and energy; GO:0006099 tricarboxylic acid cycle; GO:0006101 citrate metabolic process; GO:0006106 fumarate metabolic process; GO:0006108 malate metabolic process; GO:0008152 metabolic process; GO:0009060 aerobic respiration; GO:0009987 cellular process; GO:0015980 energy derivation by oxidation of organic co…		GO:0003824 catalytic activity; GO:0004333 fumarate hydratase activity; GO:0016829 lyase activity; GO:0016835 carbon-oxygen lyase activity; GO:0016836 hydro-lyase activity;	PF00206; PF10415	Lyase; Fumarase C C-terminus	C	Fumarate hydratase class II	COG0114	map01100 Metabolic pathways	Metabolism	Global and overview maps	map01100
D0R3S0	Fumarate hydratase class II OS=Lactobacillus johnsonii (strain FI9785) OX=633699 GN=fumC PE=3 SV=1	fumC	3.21	1	1	1	47229.4	Cytoplasmic	K01679	E4.2.1.2B, fumC, FH; fumarate hydratase, class II [EC:4.2.1.2]	GO:0006082 organic acid metabolic process; GO:0006091 generation of precursor metabolites and energy; GO:0006099 tricarboxylic acid cycle; GO:0006101 citrate metabolic process; GO:0006106 fumarate metabolic process; GO:0006108 malate metabolic process; GO:0008152 metabolic process; GO:0009060 aerobic respiration; GO:0009987 cellular process; GO:0015980 energy derivation by oxidation of organic co…		GO:0003824 catalytic activity; GO:0004333 fumarate hydratase activity; GO:0016829 lyase activity; GO:0016835 carbon-oxygen lyase activity; GO:0016836 hydro-lyase activity;	PF00206; PF10415	Lyase; Fumarase C C-terminus	C	Fumarate hydratase class II	COG0114	map01110 Biosynthesis of secondary metabolites	Metabolism	Global and overview maps	map01110
D0R3S0	Fumarate hydratase class II OS=Lactobacillus johnsonii (strain FI9785) OX=633699 GN=fumC PE=3 SV=1	fumC	3.21	1	1	1	47229.4	Cytoplasmic	K01679	E4.2.1.2B, fumC, FH; fumarate hydratase, class II [EC:4.2.1.2]	GO:0006082 organic acid metabolic process; GO:0006091 generation of precursor metabolites and energy; GO:0006099 tricarboxylic acid cycle; GO:0006101 citrate metabolic process; GO:0006106 fumarate metabolic process; GO:0006108 malate metabolic process; GO:0008152 metabolic process; GO:0009060 aerobic respiration; GO:0009987 cellular process; GO:0015980 energy derivation by oxidation of organic co…		GO:0003824 catalytic activity; GO:0004333 fumarate hydratase activity; GO:0016829 lyase activity; GO:0016835 carbon-oxygen lyase activity; GO:0016836 hydro-lyase activity;	PF00206; PF10415	Lyase; Fumarase C C-terminus	C	Fumarate hydratase class II	COG0114	map01120 Microbial metabolism in diverse environments	Metabolism	Global and overview maps	map01120
D0R3S0	Fumarate hydratase class II OS=Lactobacillus johnsonii (strain FI9785) OX=633699 GN=fumC PE=3 SV=1	fumC	3.21	1	1	1	47229.4	Cytoplasmic	K01679	E4.2.1.2B, fumC, FH; fumarate hydratase, class II [EC:4.2.1.2]	GO:0006082 organic acid metabolic process; GO:0006091 generation of precursor metabolites and energy; GO:0006099 tricarboxylic acid cycle; GO:0006101 citrate metabolic process; GO:0006106 fumarate metabolic process; GO:0006108 malate metabolic process; GO:0008152 metabolic process; GO:0009060 aerobic respiration; GO:0009987 cellular process; GO:0015980 energy derivation by oxidation of organic co…		GO:0003824 catalytic activity; GO:0004333 fumarate hydratase activity; GO:0016829 lyase activity; GO:0016835 carbon-oxygen lyase activity; GO:0016836 hydro-lyase activity;	PF00206; PF10415	Lyase; Fumarase C C-terminus	C	Fumarate hydratase class II	COG0114	map01200 Carbon metabolism	Metabolism	Global and overview maps	map01200
D0R3S2	L-lactate dehydrogenase OS=Lactobacillus johnsonii (strain FI9785) OX=633699 GN=ldh PE=3 SV=1	ldh	9.09	3	3	3	1077290	Cytoplasmic	K00016	LDH, ldh; L-lactate dehydrogenase [EC:1.1.1.27]				PF00056; PF02866	lactate/malate dehydrogenase, NAD binding domain; lactate/malate dehydrogenase, alpha/beta C-terminal domain	C	Malate/lactate dehydrogenase	COG0039	map00010 Glycolysis / Gluconeogenesis	Metabolism	Carbohydrate metabolism	map00010
D0R3S2	L-lactate dehydrogenase OS=Lactobacillus johnsonii (strain FI9785) OX=633699 GN=ldh PE=3 SV=1	ldh	9.09	3	3	3	1077290	Cytoplasmic	K00016	LDH, ldh; L-lactate dehydrogenase [EC:1.1.1.27]				PF00056; PF02866	lactate/malate dehydrogenase, NAD binding domain; lactate/malate dehydrogenase, alpha/beta C-terminal domain	C	Malate/lactate dehydrogenase	COG0039	map00270 Cysteine and methionine metabolism	Metabolism	Amino acid metabolism	map00270
D0R3S2	L-lactate dehydrogenase OS=Lactobacillus johnsonii (strain FI9785) OX=633699 GN=ldh PE=3 SV=1	ldh	9.09	3	3	3	1077290	Cytoplasmic	K00016	LDH, ldh; L-lactate dehydrogenase [EC:1.1.1.27]				PF00056; PF02866	lactate/malate dehydrogenase, NAD binding domain; lactate/malate dehydrogenase, alpha/beta C-terminal domain	C	Malate/lactate dehydrogenase	COG0039	map00620 Pyruvate metabolism	Metabolism	Carbohydrate metabolism	map00620
D0R3S2	L-lactate dehydrogenase OS=Lactobacillus johnsonii (strain FI9785) OX=633699 GN=ldh PE=3 SV=1	ldh	9.09	3	3	3	1077290	Cytoplasmic	K00016	LDH, ldh; L-lactate dehydrogenase [EC:1.1.1.27]				PF00056; PF02866	lactate/malate dehydrogenase, NAD binding domain; lactate/malate dehydrogenase, alpha/beta C-terminal domain	C	Malate/lactate dehydrogenase	COG0039	map00640 Propanoate metabolism	Metabolism	Carbohydrate metabolism	map00640
D0R3S2	L-lactate dehydrogenase OS=Lactobacillus johnsonii (strain FI9785) OX=633699 GN=ldh PE=3 SV=1	ldh	9.09	3	3	3	1077290	Cytoplasmic	K00016	LDH, ldh; L-lactate dehydrogenase [EC:1.1.1.27]				PF00056; PF02866	lactate/malate dehydrogenase, NAD binding domain; lactate/malate dehydrogenase, alpha/beta C-terminal domain	C	Malate/lactate dehydrogenase	COG0039	map01100 Metabolic pathways	Metabolism	Global and overview maps	map01100
D0R3S2	L-lactate dehydrogenase OS=Lactobacillus johnsonii (strain FI9785) OX=633699 GN=ldh PE=3 SV=1	ldh	9.09	3	3	3	1077290	Cytoplasmic	K00016	LDH, ldh; L-lactate dehydrogenase [EC:1.1.1.27]				PF00056; PF02866	lactate/malate dehydrogenase, NAD binding domain; lactate/malate dehydrogenase, alpha/beta C-terminal domain	C	Malate/lactate dehydrogenase	COG0039	map01110 Biosynthesis of secondary metabolites	Metabolism	Global and overview maps	map01110
D0R3S2	L-lactate dehydrogenase OS=Lactobacillus johnsonii (strain FI9785) OX=633699 GN=ldh PE=3 SV=1	ldh	9.09	3	3	3	1077290	Cytoplasmic	K00016	LDH, ldh; L-lactate dehydrogenase [EC:1.1.1.27]				PF00056; PF02866	lactate/malate dehydrogenase, NAD binding domain; lactate/malate dehydrogenase, alpha/beta C-terminal domain	C	Malate/lactate dehydrogenase	COG0039	map01120 Microbial metabolism in diverse environments	Metabolism	Global and overview maps	map01120
D0R3T4	Aspartate--tRNA ligase OS=Lactobacillus johnsonii (strain FI9785) OX=633699 GN=aspS PE=3 SV=1	aspS	6.65	4	4	4	209380	Cytoplasmic	K01876	DARS2, aspS; aspartyl-tRNA synthetase [EC:6.1.1.12]				PF01336; PF00152; PF02938	OB-fold nucleic acid binding domain; tRNA synthetases class II (D, K and N) ; GAD domain	J	Aspartyl-tRNA synthetase	COG0173	map00970 Aminoacyl-tRNA biosynthesis	Genetic Information Processing	Translation	map00970
D0R3X4	Orotidine 5'-phosphate decarboxylase OS=Lactobacillus johnsonii (strain FI9785) OX=633699 GN=pyrF PE=3 SV=1	pyrF	11.06	2	2	2	1796320	Unknown	K01591	pyrF; orotidine-5'-phosphate decarboxylase [EC:4.1.1.23]	GO:0006139 nucleobase-containing compound metabolic process; GO:0006206 pyrimidine nucleobase metabolic process; GO:0006207 'de novo' pyrimidine nucleobase biosynthetic process; GO:0006220 pyrimidine nucleotide metabolic process; GO:0006221 pyrimidine nucleotide biosynthetic process; GO:0006725 cellular aromatic compound metabolic process; GO:0006753 nucleoside phosphate metabolic process; GO:000…	GO:0005622 intracellular anatomical structure; GO:0005737 cytoplasm; GO:0005829 cytosol;	GO:0003824 catalytic activity; GO:0004590 orotidine-5'-phosphate decarboxylase activity; GO:0005488 binding; GO:0005515 protein binding; GO:0016829 lyase activity; GO:0016830 carbon-carbon lyase activity; GO:0016831 carboxy-lyase activity; GO:0042802 identical protein binding;	PF00215	Orotidine 5'-phosphate decarboxylase / HUMPS family	F	Orotidine-5'-phosphate decarboxylase	COG0284	map00240 Pyrimidine metabolism	Metabolism	Nucleotide metabolism	map00240
D0R3X4	Orotidine 5'-phosphate decarboxylase OS=Lactobacillus johnsonii (strain FI9785) OX=633699 GN=pyrF PE=3 SV=1	pyrF	11.06	2	2	2	1796320	Unknown	K01591	pyrF; orotidine-5'-phosphate decarboxylase [EC:4.1.1.23]	GO:0006139 nucleobase-containing compound metabolic process; GO:0006206 pyrimidine nucleobase metabolic process; GO:0006207 'de novo' pyrimidine nucleobase biosynthetic process; GO:0006220 pyrimidine nucleotide metabolic process; GO:0006221 pyrimidine nucleotide biosynthetic process; GO:0006725 cellular aromatic compound metabolic process; GO:0006753 nucleoside phosphate metabolic process; GO:000…	GO:0005622 intracellular anatomical structure; GO:0005737 cytoplasm; GO:0005829 cytosol;	GO:0003824 catalytic activity; GO:0004590 orotidine-5'-phosphate decarboxylase activity; GO:0005488 binding; GO:0005515 protein binding; GO:0016829 lyase activity; GO:0016830 carbon-carbon lyase activity; GO:0016831 carboxy-lyase activity; GO:0042802 identical protein binding;	PF00215	Orotidine 5'-phosphate decarboxylase / HUMPS family	F	Orotidine-5'-phosphate decarboxylase	COG0284	map01100 Metabolic pathways	Metabolism	Global and overview maps	map01100
D0R3X4	Orotidine 5'-phosphate decarboxylase OS=Lactobacillus johnsonii (strain FI9785) OX=633699 GN=pyrF PE=3 SV=1	pyrF	11.06	2	2	2	1796320	Unknown	K01591	pyrF; orotidine-5'-phosphate decarboxylase [EC:4.1.1.23]	GO:0006139 nucleobase-containing compound metabolic process; GO:0006206 pyrimidine nucleobase metabolic process; GO:0006207 'de novo' pyrimidine nucleobase biosynthetic process; GO:0006220 pyrimidine nucleotide metabolic process; GO:0006221 pyrimidine nucleotide biosynthetic process; GO:0006725 cellular aromatic compound metabolic process; GO:0006753 nucleoside phosphate metabolic process; GO:000…	GO:0005622 intracellular anatomical structure; GO:0005737 cytoplasm; GO:0005829 cytosol;	GO:0003824 catalytic activity; GO:0004590 orotidine-5'-phosphate decarboxylase activity; GO:0005488 binding; GO:0005515 protein binding; GO:0016829 lyase activity; GO:0016830 carbon-carbon lyase activity; GO:0016831 carboxy-lyase activity; GO:0042802 identical protein binding;	PF00215	Orotidine 5'-phosphate decarboxylase / HUMPS family	F	Orotidine-5'-phosphate decarboxylase	COG0284	map01240 Biosynthesis of cofactors	Metabolism	Global and overview maps	map01240
D0R469	Glycerol-3-phosphate acyltransferase OS=Lactobacillus johnsonii (strain FI9785) OX=633699 GN=plsY PE=3 SV=1	plsY	10.09	2	2	2	303653	CytoplasmicMembrane	K08591	plsY; acyl phosphate:glycerol-3-phosphate acyltransferase [EC:2.3.1.275]						I	Phospholipid biosynthesis protein PlsY, probable glycerol-3-phosphate acyltransferase	COG0344	map00561 Glycerolipid metabolism	Metabolism	Lipid metabolism	map00561
D0R469	Glycerol-3-phosphate acyltransferase OS=Lactobacillus johnsonii (strain FI9785) OX=633699 GN=plsY PE=3 SV=1	plsY	10.09	2	2	2	303653	CytoplasmicMembrane	K08591	plsY; acyl phosphate:glycerol-3-phosphate acyltransferase [EC:2.3.1.275]						I	Phospholipid biosynthesis protein PlsY, probable glycerol-3-phosphate acyltransferase	COG0344	map00564 Glycerophospholipid metabolism	Metabolism	Lipid metabolism	map00564
D0R469	Glycerol-3-phosphate acyltransferase OS=Lactobacillus johnsonii (strain FI9785) OX=633699 GN=plsY PE=3 SV=1	plsY	10.09	2	2	2	303653	CytoplasmicMembrane	K08591	plsY; acyl phosphate:glycerol-3-phosphate acyltransferase [EC:2.3.1.275]						I	Phospholipid biosynthesis protein PlsY, probable glycerol-3-phosphate acyltransferase	COG0344	map01100 Metabolic pathways	Metabolism	Global and overview maps	map01100
D0R469	Glycerol-3-phosphate acyltransferase OS=Lactobacillus johnsonii (strain FI9785) OX=633699 GN=plsY PE=3 SV=1	plsY	10.09	2	2	2	303653	CytoplasmicMembrane	K08591	plsY; acyl phosphate:glycerol-3-phosphate acyltransferase [EC:2.3.1.275]						I	Phospholipid biosynthesis protein PlsY, probable glycerol-3-phosphate acyltransferase	COG0344	map01110 Biosynthesis of secondary metabolites	Metabolism	Global and overview maps	map01110
D0R4B4	4-hydroxy-tetrahydrodipicolinate synthase OS=Lactobacillus johnsonii (strain FI9785) OX=633699 GN=dapA PE=3 SV=1	dapA	23.72	5	5	5	3713890	Cytoplasmic	K01714	dapA; 4-hydroxy-tetrahydrodipicolinate synthase [EC:4.3.3.7]				PF00701	Dihydrodipicolinate synthetase family	EM	4-hydroxy-tetrahydrodipicolinate synthase/N-acetylneuraminate lyase	COG0329	map00261 Monobactam biosynthesis	Metabolism	Biosynthesis of other secondary metabolites	map00261
D0R4B4	4-hydroxy-tetrahydrodipicolinate synthase OS=Lactobacillus johnsonii (strain FI9785) OX=633699 GN=dapA PE=3 SV=1	dapA	23.72	5	5	5	3713890	Cytoplasmic	K01714	dapA; 4-hydroxy-tetrahydrodipicolinate synthase [EC:4.3.3.7]				PF00701	Dihydrodipicolinate synthetase family	EM	4-hydroxy-tetrahydrodipicolinate synthase/N-acetylneuraminate lyase	COG0329	map00300 Lysine biosynthesis	Metabolism	Amino acid metabolism	map00300
D0R4B4	4-hydroxy-tetrahydrodipicolinate synthase OS=Lactobacillus johnsonii (strain FI9785) OX=633699 GN=dapA PE=3 SV=1	dapA	23.72	5	5	5	3713890	Cytoplasmic	K01714	dapA; 4-hydroxy-tetrahydrodipicolinate synthase [EC:4.3.3.7]				PF00701	Dihydrodipicolinate synthetase family	EM	4-hydroxy-tetrahydrodipicolinate synthase/N-acetylneuraminate lyase	COG0329	map01100 Metabolic pathways	Metabolism	Global and overview maps	map01100
D0R4B4	4-hydroxy-tetrahydrodipicolinate synthase OS=Lactobacillus johnsonii (strain FI9785) OX=633699 GN=dapA PE=3 SV=1	dapA	23.72	5	5	5	3713890	Cytoplasmic	K01714	dapA; 4-hydroxy-tetrahydrodipicolinate synthase [EC:4.3.3.7]				PF00701	Dihydrodipicolinate synthetase family	EM	4-hydroxy-tetrahydrodipicolinate synthase/N-acetylneuraminate lyase	COG0329	map01110 Biosynthesis of secondary metabolites	Metabolism	Global and overview maps	map01110
D0R4B4	4-hydroxy-tetrahydrodipicolinate synthase OS=Lactobacillus johnsonii (strain FI9785) OX=633699 GN=dapA PE=3 SV=1	dapA	23.72	5	5	5	3713890	Cytoplasmic	K01714	dapA; 4-hydroxy-tetrahydrodipicolinate synthase [EC:4.3.3.7]				PF00701	Dihydrodipicolinate synthetase family	EM	4-hydroxy-tetrahydrodipicolinate synthase/N-acetylneuraminate lyase	COG0329	map01120 Microbial metabolism in diverse environments	Metabolism	Global and overview maps	map01120
D0R4B4	4-hydroxy-tetrahydrodipicolinate synthase OS=Lactobacillus johnsonii (strain FI9785) OX=633699 GN=dapA PE=3 SV=1	dapA	23.72	5	5	5	3713890	Cytoplasmic	K01714	dapA; 4-hydroxy-tetrahydrodipicolinate synthase [EC:4.3.3.7]				PF00701	Dihydrodipicolinate synthetase family	EM	4-hydroxy-tetrahydrodipicolinate synthase/N-acetylneuraminate lyase	COG0329	map01230 Biosynthesis of amino acids	Metabolism	Global and overview maps	map01230
D0R4B7	Diaminopimelate decarboxylase OS=Lactobacillus johnsonii (strain FI9785) OX=633699 GN=lysA PE=3 SV=1	lysA	5.99	2	2	2	855895	Cytoplasmic	K01586	lysA; diaminopimelate decarboxylase [EC:4.1.1.20]				PF02784; PF00278	Pyridoxal-dependent decarboxylase, pyridoxal binding domain; Pyridoxal-dependent decarboxylase, C-terminal sheet domain	E	Diaminopimelate decarboxylase	COG0019	map00300 Lysine biosynthesis	Metabolism	Amino acid metabolism	map00300
D0R4B7	Diaminopimelate decarboxylase OS=Lactobacillus johnsonii (strain FI9785) OX=633699 GN=lysA PE=3 SV=1	lysA	5.99	2	2	2	855895	Cytoplasmic	K01586	lysA; diaminopimelate decarboxylase [EC:4.1.1.20]				PF02784; PF00278	Pyridoxal-dependent decarboxylase, pyridoxal binding domain; Pyridoxal-dependent decarboxylase, C-terminal sheet domain	E	Diaminopimelate decarboxylase	COG0019	map00470 D-Amino acid metabolism	Metabolism	Metabolism of other amino acids	map00470
D0R4B7	Diaminopimelate decarboxylase OS=Lactobacillus johnsonii (strain FI9785) OX=633699 GN=lysA PE=3 SV=1	lysA	5.99	2	2	2	855895	Cytoplasmic	K01586	lysA; diaminopimelate decarboxylase [EC:4.1.1.20]				PF02784; PF00278	Pyridoxal-dependent decarboxylase, pyridoxal binding domain; Pyridoxal-dependent decarboxylase, C-terminal sheet domain	E	Diaminopimelate decarboxylase	COG0019	map01100 Metabolic pathways	Metabolism	Global and overview maps	map01100
D0R4B7	Diaminopimelate decarboxylase OS=Lactobacillus johnsonii (strain FI9785) OX=633699 GN=lysA PE=3 SV=1	lysA	5.99	2	2	2	855895	Cytoplasmic	K01586	lysA; diaminopimelate decarboxylase [EC:4.1.1.20]				PF02784; PF00278	Pyridoxal-dependent decarboxylase, pyridoxal binding domain; Pyridoxal-dependent decarboxylase, C-terminal sheet domain	E	Diaminopimelate decarboxylase	COG0019	map01110 Biosynthesis of secondary metabolites	Metabolism	Global and overview maps	map01110
D0R4B7	Diaminopimelate decarboxylase OS=Lactobacillus johnsonii (strain FI9785) OX=633699 GN=lysA PE=3 SV=1	lysA	5.99	2	2	2	855895	Cytoplasmic	K01586	lysA; diaminopimelate decarboxylase [EC:4.1.1.20]				PF02784; PF00278	Pyridoxal-dependent decarboxylase, pyridoxal binding domain; Pyridoxal-dependent decarboxylase, C-terminal sheet domain	E	Diaminopimelate decarboxylase	COG0019	map01120 Microbial metabolism in diverse environments	Metabolism	Global and overview maps	map01120
D0R4B7	Diaminopimelate decarboxylase OS=Lactobacillus johnsonii (strain FI9785) OX=633699 GN=lysA PE=3 SV=1	lysA	5.99	2	2	2	855895	Cytoplasmic	K01586	lysA; diaminopimelate decarboxylase [EC:4.1.1.20]				PF02784; PF00278	Pyridoxal-dependent decarboxylase, pyridoxal binding domain; Pyridoxal-dependent decarboxylase, C-terminal sheet domain	E	Diaminopimelate decarboxylase	COG0019	map01230 Biosynthesis of amino acids	Metabolism	Global and overview maps	map01230
D0R4I1	ATP-dependent 6-phosphofructokinase OS=Lactobacillus johnsonii (strain FI9785) OX=633699 GN=pfk PE=3 SV=1	pfk	7.52	2	2	2	561326	Cytoplasmic	K00850	pfkA, PFK; 6-phosphofructokinase 1 [EC:2.7.1.11]	GO:0005975 carbohydrate metabolic process; GO:0006082 organic acid metabolic process; GO:0006090 pyruvate metabolic process; GO:0006091 generation of precursor metabolites and energy; GO:0006096 glycolytic process; GO:0006116 NADH oxidation; GO:0006139 nucleobase-containing compound metabolic process; GO:0006163 purine nucleotide metabolic process; GO:0006164 purine nucleotide biosynthetic proces…		GO:0003824 catalytic activity; GO:0003872 6-phosphofructokinase activity; GO:0008443 phosphofructokinase activity; GO:0016301 kinase activity; GO:0016740 transferase activity; GO:0016772 transferase activity, transferring phosphorus-containing groups; GO:0016773 phosphotransferase activity, alcohol group as acceptor; GO:0019200 carbohydrate kinase activity;	PF00365	Phosphofructokinase	G	6-phosphofructokinase	COG0205	map00010 Glycolysis / Gluconeogenesis	Metabolism	Carbohydrate metabolism	map00010
D0R4I1	ATP-dependent 6-phosphofructokinase OS=Lactobacillus johnsonii (strain FI9785) OX=633699 GN=pfk PE=3 SV=1	pfk	7.52	2	2	2	561326	Cytoplasmic	K00850	pfkA, PFK; 6-phosphofructokinase 1 [EC:2.7.1.11]	GO:0005975 carbohydrate metabolic process; GO:0006082 organic acid metabolic process; GO:0006090 pyruvate metabolic process; GO:0006091 generation of precursor metabolites and energy; GO:0006096 glycolytic process; GO:0006116 NADH oxidation; GO:0006139 nucleobase-containing compound metabolic process; GO:0006163 purine nucleotide metabolic process; GO:0006164 purine nucleotide biosynthetic proces…		GO:0003824 catalytic activity; GO:0003872 6-phosphofructokinase activity; GO:0008443 phosphofructokinase activity; GO:0016301 kinase activity; GO:0016740 transferase activity; GO:0016772 transferase activity, transferring phosphorus-containing groups; GO:0016773 phosphotransferase activity, alcohol group as acceptor; GO:0019200 carbohydrate kinase activity;	PF00365	Phosphofructokinase	G	6-phosphofructokinase	COG0205	map00030 Pentose phosphate pathway	Metabolism	Carbohydrate metabolism	map00030
D0R4I1	ATP-dependent 6-phosphofructokinase OS=Lactobacillus johnsonii (strain FI9785) OX=633699 GN=pfk PE=3 SV=1	pfk	7.52	2	2	2	561326	Cytoplasmic	K00850	pfkA, PFK; 6-phosphofructokinase 1 [EC:2.7.1.11]	GO:0005975 carbohydrate metabolic process; GO:0006082 organic acid metabolic process; GO:0006090 pyruvate metabolic process; GO:0006091 generation of precursor metabolites and energy; GO:0006096 glycolytic process; GO:0006116 NADH oxidation; GO:0006139 nucleobase-containing compound metabolic process; GO:0006163 purine nucleotide metabolic process; GO:0006164 purine nucleotide biosynthetic proces…		GO:0003824 catalytic activity; GO:0003872 6-phosphofructokinase activity; GO:0008443 phosphofructokinase activity; GO:0016301 kinase activity; GO:0016740 transferase activity; GO:0016772 transferase activity, transferring phosphorus-containing groups; GO:0016773 phosphotransferase activity, alcohol group as acceptor; GO:0019200 carbohydrate kinase activity;	PF00365	Phosphofructokinase	G	6-phosphofructokinase	COG0205	map00051 Fructose and mannose metabolism	Metabolism	Carbohydrate metabolism	map00051
D0R4I1	ATP-dependent 6-phosphofructokinase OS=Lactobacillus johnsonii (strain FI9785) OX=633699 GN=pfk PE=3 SV=1	pfk	7.52	2	2	2	561326	Cytoplasmic	K00850	pfkA, PFK; 6-phosphofructokinase 1 [EC:2.7.1.11]	GO:0005975 carbohydrate metabolic process; GO:0006082 organic acid metabolic process; GO:0006090 pyruvate metabolic process; GO:0006091 generation of precursor metabolites and energy; GO:0006096 glycolytic process; GO:0006116 NADH oxidation; GO:0006139 nucleobase-containing compound metabolic process; GO:0006163 purine nucleotide metabolic process; GO:0006164 purine nucleotide biosynthetic proces…		GO:0003824 catalytic activity; GO:0003872 6-phosphofructokinase activity; GO:0008443 phosphofructokinase activity; GO:0016301 kinase activity; GO:0016740 transferase activity; GO:0016772 transferase activity, transferring phosphorus-containing groups; GO:0016773 phosphotransferase activity, alcohol group as acceptor; GO:0019200 carbohydrate kinase activity;	PF00365	Phosphofructokinase	G	6-phosphofructokinase	COG0205	map00052 Galactose metabolism	Metabolism	Carbohydrate metabolism	map00052
D0R4I1	ATP-dependent 6-phosphofructokinase OS=Lactobacillus johnsonii (strain FI9785) OX=633699 GN=pfk PE=3 SV=1	pfk	7.52	2	2	2	561326	Cytoplasmic	K00850	pfkA, PFK; 6-phosphofructokinase 1 [EC:2.7.1.11]	GO:0005975 carbohydrate metabolic process; GO:0006082 organic acid metabolic process; GO:0006090 pyruvate metabolic process; GO:0006091 generation of precursor metabolites and energy; GO:0006096 glycolytic process; GO:0006116 NADH oxidation; GO:0006139 nucleobase-containing compound metabolic process; GO:0006163 purine nucleotide metabolic process; GO:0006164 purine nucleotide biosynthetic proces…		GO:0003824 catalytic activity; GO:0003872 6-phosphofructokinase activity; GO:0008443 phosphofructokinase activity; GO:0016301 kinase activity; GO:0016740 transferase activity; GO:0016772 transferase activity, transferring phosphorus-containing groups; GO:0016773 phosphotransferase activity, alcohol group as acceptor; GO:0019200 carbohydrate kinase activity;	PF00365	Phosphofructokinase	G	6-phosphofructokinase	COG0205	map00680 Methane metabolism	Metabolism	Energy metabolism	map00680
D0R4I1	ATP-dependent 6-phosphofructokinase OS=Lactobacillus johnsonii (strain FI9785) OX=633699 GN=pfk PE=3 SV=1	pfk	7.52	2	2	2	561326	Cytoplasmic	K00850	pfkA, PFK; 6-phosphofructokinase 1 [EC:2.7.1.11]	GO:0005975 carbohydrate metabolic process; GO:0006082 organic acid metabolic process; GO:0006090 pyruvate metabolic process; GO:0006091 generation of precursor metabolites and energy; GO:0006096 glycolytic process; GO:0006116 NADH oxidation; GO:0006139 nucleobase-containing compound metabolic process; GO:0006163 purine nucleotide metabolic process; GO:0006164 purine nucleotide biosynthetic proces…		GO:0003824 catalytic activity; GO:0003872 6-phosphofructokinase activity; GO:0008443 phosphofructokinase activity; GO:0016301 kinase activity; GO:0016740 transferase activity; GO:0016772 transferase activity, transferring phosphorus-containing groups; GO:0016773 phosphotransferase activity, alcohol group as acceptor; GO:0019200 carbohydrate kinase activity;	PF00365	Phosphofructokinase	G	6-phosphofructokinase	COG0205	map01100 Metabolic pathways	Metabolism	Global and overview maps	map01100
D0R4I1	ATP-dependent 6-phosphofructokinase OS=Lactobacillus johnsonii (strain FI9785) OX=633699 GN=pfk PE=3 SV=1	pfk	7.52	2	2	2	561326	Cytoplasmic	K00850	pfkA, PFK; 6-phosphofructokinase 1 [EC:2.7.1.11]	GO:0005975 carbohydrate metabolic process; GO:0006082 organic acid metabolic process; GO:0006090 pyruvate metabolic process; GO:0006091 generation of precursor metabolites and energy; GO:0006096 glycolytic process; GO:0006116 NADH oxidation; GO:0006139 nucleobase-containing compound metabolic process; GO:0006163 purine nucleotide metabolic process; GO:0006164 purine nucleotide biosynthetic proces…		GO:0003824 catalytic activity; GO:0003872 6-phosphofructokinase activity; GO:0008443 phosphofructokinase activity; GO:0016301 kinase activity; GO:0016740 transferase activity; GO:0016772 transferase activity, transferring phosphorus-containing groups; GO:0016773 phosphotransferase activity, alcohol group as acceptor; GO:0019200 carbohydrate kinase activity;	PF00365	Phosphofructokinase	G	6-phosphofructokinase	COG0205	map01110 Biosynthesis of secondary metabolites	Metabolism	Global and overview maps	map01110
D0R4I1	ATP-dependent 6-phosphofructokinase OS=Lactobacillus johnsonii (strain FI9785) OX=633699 GN=pfk PE=3 SV=1	pfk	7.52	2	2	2	561326	Cytoplasmic	K00850	pfkA, PFK; 6-phosphofructokinase 1 [EC:2.7.1.11]	GO:0005975 carbohydrate metabolic process; GO:0006082 organic acid metabolic process; GO:0006090 pyruvate metabolic process; GO:0006091 generation of precursor metabolites and energy; GO:0006096 glycolytic process; GO:0006116 NADH oxidation; GO:0006139 nucleobase-containing compound metabolic process; GO:0006163 purine nucleotide metabolic process; GO:0006164 purine nucleotide biosynthetic proces…		GO:0003824 catalytic activity; GO:0003872 6-phosphofructokinase activity; GO:0008443 phosphofructokinase activity; GO:0016301 kinase activity; GO:0016740 transferase activity; GO:0016772 transferase activity, transferring phosphorus-containing groups; GO:0016773 phosphotransferase activity, alcohol group as acceptor; GO:0019200 carbohydrate kinase activity;	PF00365	Phosphofructokinase	G	6-phosphofructokinase	COG0205	map01120 Microbial metabolism in diverse environments	Metabolism	Global and overview maps	map01120
D0R4I1	ATP-dependent 6-phosphofructokinase OS=Lactobacillus johnsonii (strain FI9785) OX=633699 GN=pfk PE=3 SV=1	pfk	7.52	2	2	2	561326	Cytoplasmic	K00850	pfkA, PFK; 6-phosphofructokinase 1 [EC:2.7.1.11]	GO:0005975 carbohydrate metabolic process; GO:0006082 organic acid metabolic process; GO:0006090 pyruvate metabolic process; GO:0006091 generation of precursor metabolites and energy; GO:0006096 glycolytic process; GO:0006116 NADH oxidation; GO:0006139 nucleobase-containing compound metabolic process; GO:0006163 purine nucleotide metabolic process; GO:0006164 purine nucleotide biosynthetic proces…		GO:0003824 catalytic activity; GO:0003872 6-phosphofructokinase activity; GO:0008443 phosphofructokinase activity; GO:0016301 kinase activity; GO:0016740 transferase activity; GO:0016772 transferase activity, transferring phosphorus-containing groups; GO:0016773 phosphotransferase activity, alcohol group as acceptor; GO:0019200 carbohydrate kinase activity;	PF00365	Phosphofructokinase	G	6-phosphofructokinase	COG0205	map01200 Carbon metabolism	Metabolism	Global and overview maps	map01200
D0R4I1	ATP-dependent 6-phosphofructokinase OS=Lactobacillus johnsonii (strain FI9785) OX=633699 GN=pfk PE=3 SV=1	pfk	7.52	2	2	2	561326	Cytoplasmic	K00850	pfkA, PFK; 6-phosphofructokinase 1 [EC:2.7.1.11]	GO:0005975 carbohydrate metabolic process; GO:0006082 organic acid metabolic process; GO:0006090 pyruvate metabolic process; GO:0006091 generation of precursor metabolites and energy; GO:0006096 glycolytic process; GO:0006116 NADH oxidation; GO:0006139 nucleobase-containing compound metabolic process; GO:0006163 purine nucleotide metabolic process; GO:0006164 purine nucleotide biosynthetic proces…		GO:0003824 catalytic activity; GO:0003872 6-phosphofructokinase activity; GO:0008443 phosphofructokinase activity; GO:0016301 kinase activity; GO:0016740 transferase activity; GO:0016772 transferase activity, transferring phosphorus-containing groups; GO:0016773 phosphotransferase activity, alcohol group as acceptor; GO:0019200 carbohydrate kinase activity;	PF00365	Phosphofructokinase	G	6-phosphofructokinase	COG0205	map01230 Biosynthesis of amino acids	Metabolism	Global and overview maps	map01230
D0R4I1	ATP-dependent 6-phosphofructokinase OS=Lactobacillus johnsonii (strain FI9785) OX=633699 GN=pfk PE=3 SV=1	pfk	7.52	2	2	2	561326	Cytoplasmic	K00850	pfkA, PFK; 6-phosphofructokinase 1 [EC:2.7.1.11]	GO:0005975 carbohydrate metabolic process; GO:0006082 organic acid metabolic process; GO:0006090 pyruvate metabolic process; GO:0006091 generation of precursor metabolites and energy; GO:0006096 glycolytic process; GO:0006116 NADH oxidation; GO:0006139 nucleobase-containing compound metabolic process; GO:0006163 purine nucleotide metabolic process; GO:0006164 purine nucleotide biosynthetic proces…		GO:0003824 catalytic activity; GO:0003872 6-phosphofructokinase activity; GO:0008443 phosphofructokinase activity; GO:0016301 kinase activity; GO:0016740 transferase activity; GO:0016772 transferase activity, transferring phosphorus-containing groups; GO:0016773 phosphotransferase activity, alcohol group as acceptor; GO:0019200 carbohydrate kinase activity;	PF00365	Phosphofructokinase	G	6-phosphofructokinase	COG0205	map03018 RNA degradation	Genetic Information Processing	Folding, sorting and degradation	map03018
D0R4Q4	Phosphopantetheine adenylyltransferase OS=Lactobacillus johnsonii (strain FI9785) OX=633699 GN=coaD PE=3 SV=1	coaD	5.42	1	1	1	168353	Cytoplasmic	K00954	E2.7.7.3A, coaD, kdtB; pantetheine-phosphate adenylyltransferase [EC:2.7.7.3]	GO:0006082 organic acid metabolic process; GO:0006575 cellular modified amino acid metabolic process; GO:0006766 vitamin metabolic process; GO:0006767 water-soluble vitamin metabolic process; GO:0006807 nitrogen compound metabolic process; GO:0008152 metabolic process; GO:0009058 biosynthetic process; GO:0009110 vitamin biosynthetic process; GO:0009987 cellular process; GO:0015939 pantothenate me…		GO:0003824 catalytic activity; GO:0004595 pantetheine-phosphate adenylyltransferase activity; GO:0016740 transferase activity; GO:0016772 transferase activity, transferring phosphorus-containing groups; GO:0016779 nucleotidyltransferase activity; GO:0070566 adenylyltransferase activity;	PF01467	Cytidylyltransferase-like	H	Phosphopantetheine adenylyltransferase	COG0669	map00770 Pantothenate and CoA biosynthesis	Metabolism	Metabolism of cofactors and vitamins	map00770
D0R4Q4	Phosphopantetheine adenylyltransferase OS=Lactobacillus johnsonii (strain FI9785) OX=633699 GN=coaD PE=3 SV=1	coaD	5.42	1	1	1	168353	Cytoplasmic	K00954	E2.7.7.3A, coaD, kdtB; pantetheine-phosphate adenylyltransferase [EC:2.7.7.3]	GO:0006082 organic acid metabolic process; GO:0006575 cellular modified amino acid metabolic process; GO:0006766 vitamin metabolic process; GO:0006767 water-soluble vitamin metabolic process; GO:0006807 nitrogen compound metabolic process; GO:0008152 metabolic process; GO:0009058 biosynthetic process; GO:0009110 vitamin biosynthetic process; GO:0009987 cellular process; GO:0015939 pantothenate me…		GO:0003824 catalytic activity; GO:0004595 pantetheine-phosphate adenylyltransferase activity; GO:0016740 transferase activity; GO:0016772 transferase activity, transferring phosphorus-containing groups; GO:0016779 nucleotidyltransferase activity; GO:0070566 adenylyltransferase activity;	PF01467	Cytidylyltransferase-like	H	Phosphopantetheine adenylyltransferase	COG0669	map01100 Metabolic pathways	Metabolism	Global and overview maps	map01100
D0R4Q4	Phosphopantetheine adenylyltransferase OS=Lactobacillus johnsonii (strain FI9785) OX=633699 GN=coaD PE=3 SV=1	coaD	5.42	1	1	1	168353	Cytoplasmic	K00954	E2.7.7.3A, coaD, kdtB; pantetheine-phosphate adenylyltransferase [EC:2.7.7.3]	GO:0006082 organic acid metabolic process; GO:0006575 cellular modified amino acid metabolic process; GO:0006766 vitamin metabolic process; GO:0006767 water-soluble vitamin metabolic process; GO:0006807 nitrogen compound metabolic process; GO:0008152 metabolic process; GO:0009058 biosynthetic process; GO:0009110 vitamin biosynthetic process; GO:0009987 cellular process; GO:0015939 pantothenate me…		GO:0003824 catalytic activity; GO:0004595 pantetheine-phosphate adenylyltransferase activity; GO:0016740 transferase activity; GO:0016772 transferase activity, transferring phosphorus-containing groups; GO:0016779 nucleotidyltransferase activity; GO:0070566 adenylyltransferase activity;	PF01467	Cytidylyltransferase-like	H	Phosphopantetheine adenylyltransferase	COG0669	map01240 Biosynthesis of cofactors	Metabolism	Global and overview maps	map01240
D0R4S8	Cell division protein FtsZ OS=Lactobacillus johnsonii (strain FI9785) OX=633699 GN=ftsZ PE=3 SV=1	ftsZ	3.06	1	1	1	182761	Unknown	K03531	ftsZ; cell division protein FtsZ	GO:0009987 cellular process; GO:0051301 cell division;	GO:0005622 intracellular anatomical structure; GO:0005737 cytoplasm; GO:0030428 cell septum; GO:0032153 cell division site;	GO:0000166 nucleotide binding; GO:0001882 nucleoside binding; GO:0001883 purine nucleoside binding; GO:0003824 catalytic activity; GO:0003924 GTPase activity; GO:0005488 binding; GO:0005515 protein binding; GO:0005525 GTP binding; GO:0016462 pyrophosphatase activity; GO:0016787 hydrolase activity; GO:0016817 hydrolase activity, acting on acid anhydrides; GO:0016818 hydrolase activity, acting on a…	PF00091; PF12327	Tubulin/FtsZ family, GTPase domain; FtsZ family, C-terminal domain	D	Cell division GTPase FtsZ	COG0206	map04112 Cell cycle - Caulobacter	Cellular Processes	Cell growth and death	map04112
D0R4T1	UDP-N-acetylglucosamine--N-acetylmuramyl-(pentapeptide) pyrophosphoryl-undecaprenol N-acetylglucosamine transferase OS=Lactobacillus johnsonii (strain FI9785) OX=633699 GN=murG PE=3 SV=1	murG	9.19	3	3	3	266901	CytoplasmicMembrane	K02563	murG; UDP-N-acetylglucosamine--N-acetylmuramyl-(pentapeptide) pyrophosphoryl-undecaprenol N-acetylglucosamine transferase [EC:2.4.1.227]				PF04101	Glycosyltransferase family 28 C-terminal domain	M	UDP-N-acetylglucosamine:LPS N-acetylglucosamine transferase	COG0707	map00550 Peptidoglycan biosynthesis	Metabolism	Glycan biosynthesis and metabolism	map00550
D0R4T1	UDP-N-acetylglucosamine--N-acetylmuramyl-(pentapeptide) pyrophosphoryl-undecaprenol N-acetylglucosamine transferase OS=Lactobacillus johnsonii (strain FI9785) OX=633699 GN=murG PE=3 SV=1	murG	9.19	3	3	3	266901	CytoplasmicMembrane	K02563	murG; UDP-N-acetylglucosamine--N-acetylmuramyl-(pentapeptide) pyrophosphoryl-undecaprenol N-acetylglucosamine transferase [EC:2.4.1.227]				PF04101	Glycosyltransferase family 28 C-terminal domain	M	UDP-N-acetylglucosamine:LPS N-acetylglucosamine transferase	COG0707	map01100 Metabolic pathways	Metabolism	Global and overview maps	map01100
D0R4T1	UDP-N-acetylglucosamine--N-acetylmuramyl-(pentapeptide) pyrophosphoryl-undecaprenol N-acetylglucosamine transferase OS=Lactobacillus johnsonii (strain FI9785) OX=633699 GN=murG PE=3 SV=1	murG	9.19	3	3	3	266901	CytoplasmicMembrane	K02563	murG; UDP-N-acetylglucosamine--N-acetylmuramyl-(pentapeptide) pyrophosphoryl-undecaprenol N-acetylglucosamine transferase [EC:2.4.1.227]				PF04101	Glycosyltransferase family 28 C-terminal domain	M	UDP-N-acetylglucosamine:LPS N-acetylglucosamine transferase	COG0707	map04112 Cell cycle - Caulobacter	Cellular Processes	Cell growth and death	map04112
D0R4V0	Probable tRNA sulfurtransferase OS=Lactobacillus johnsonii (strain FI9785) OX=633699 GN=thiI PE=3 SV=1	thiI	3.21	1	1	1	27219.3	Cytoplasmic	K03151	thiI; tRNA uracil 4-sulfurtransferase [EC:2.8.1.4]				PF02926	THUMP domain	HJ	Adenylyl- and sulfurtransferase ThiI (thiamine and tRNA 4-thiouridine biosynthesis)	COG0301	map00730 Thiamine metabolism	Metabolism	Metabolism of cofactors and vitamins	map00730
D0R4V0	Probable tRNA sulfurtransferase OS=Lactobacillus johnsonii (strain FI9785) OX=633699 GN=thiI PE=3 SV=1	thiI	3.21	1	1	1	27219.3	Cytoplasmic	K03151	thiI; tRNA uracil 4-sulfurtransferase [EC:2.8.1.4]				PF02926	THUMP domain	HJ	Adenylyl- and sulfurtransferase ThiI (thiamine and tRNA 4-thiouridine biosynthesis)	COG0301	map01100 Metabolic pathways	Metabolism	Global and overview maps	map01100
D0R4V0	Probable tRNA sulfurtransferase OS=Lactobacillus johnsonii (strain FI9785) OX=633699 GN=thiI PE=3 SV=1	thiI	3.21	1	1	1	27219.3	Cytoplasmic	K03151	thiI; tRNA uracil 4-sulfurtransferase [EC:2.8.1.4]				PF02926	THUMP domain	HJ	Adenylyl- and sulfurtransferase ThiI (thiamine and tRNA 4-thiouridine biosynthesis)	COG0301	map01240 Biosynthesis of cofactors	Metabolism	Global and overview maps	map01240
D0R4V0	Probable tRNA sulfurtransferase OS=Lactobacillus johnsonii (strain FI9785) OX=633699 GN=thiI PE=3 SV=1	thiI	3.21	1	1	1	27219.3	Cytoplasmic	K03151	thiI; tRNA uracil 4-sulfurtransferase [EC:2.8.1.4]				PF02926	THUMP domain	HJ	Adenylyl- and sulfurtransferase ThiI (thiamine and tRNA 4-thiouridine biosynthesis)	COG0301	map04122 Sulfur relay system	Genetic Information Processing	Folding, sorting and degradation	map04122
D0R4W5	ATP synthase subunit beta OS=Lactobacillus johnsonii (strain FI9785) OX=633699 GN=atpD PE=3 SV=1	atpD	12.71	6	6	6	125560000	CytoplasmicMembrane	K02112	ATPF1B, atpD; F-type H+/Na+-transporting ATPase subunit beta [EC:7.1.2.2 7.2.2.1]				PF02874; PF00006	ATP synthase alpha/beta family, beta-barrel domain; ATP synthase alpha/beta family, nucleotide-binding domain	C	FoF1-type ATP synthase, beta subunit	COG0055	map00190 Oxidative phosphorylation	Metabolism	Energy metabolism	map00190
D0R4W5	ATP synthase subunit beta OS=Lactobacillus johnsonii (strain FI9785) OX=633699 GN=atpD PE=3 SV=1	atpD	12.71	6	6	6	125560000	CytoplasmicMembrane	K02112	ATPF1B, atpD; F-type H+/Na+-transporting ATPase subunit beta [EC:7.1.2.2 7.2.2.1]				PF02874; PF00006	ATP synthase alpha/beta family, beta-barrel domain; ATP synthase alpha/beta family, nucleotide-binding domain	C	FoF1-type ATP synthase, beta subunit	COG0055	map00195 Photosynthesis	Metabolism	Energy metabolism	map00195
D0R4W5	ATP synthase subunit beta OS=Lactobacillus johnsonii (strain FI9785) OX=633699 GN=atpD PE=3 SV=1	atpD	12.71	6	6	6	125560000	CytoplasmicMembrane	K02112	ATPF1B, atpD; F-type H+/Na+-transporting ATPase subunit beta [EC:7.1.2.2 7.2.2.1]				PF02874; PF00006	ATP synthase alpha/beta family, beta-barrel domain; ATP synthase alpha/beta family, nucleotide-binding domain	C	FoF1-type ATP synthase, beta subunit	COG0055	map01100 Metabolic pathways	Metabolism	Global and overview maps	map01100
D0R4W7	ATP synthase subunit alpha OS=Lactobacillus johnsonii (strain FI9785) OX=633699 GN=atpA PE=3 SV=1	atpA	22.47	9	9	9	44384400	Cytoplasmic	K02111	ATPF1A, atpA; F-type H+/Na+-transporting ATPase subunit alpha [EC:7.1.2.2 7.2.2.1]				PF02874; PF00006; PF00306	ATP synthase alpha/beta family, beta-barrel domain; ATP synthase alpha/beta family, nucleotide-binding domain; ATP synthase alpha/beta chain, C terminal domain	C	FoF1-type ATP synthase, alpha subunit	COG0056	map00190 Oxidative phosphorylation	Metabolism	Energy metabolism	map00190
D0R4W7	ATP synthase subunit alpha OS=Lactobacillus johnsonii (strain FI9785) OX=633699 GN=atpA PE=3 SV=1	atpA	22.47	9	9	9	44384400	Cytoplasmic	K02111	ATPF1A, atpA; F-type H+/Na+-transporting ATPase subunit alpha [EC:7.1.2.2 7.2.2.1]				PF02874; PF00006; PF00306	ATP synthase alpha/beta family, beta-barrel domain; ATP synthase alpha/beta family, nucleotide-binding domain; ATP synthase alpha/beta chain, C terminal domain	C	FoF1-type ATP synthase, alpha subunit	COG0056	map00195 Photosynthesis	Metabolism	Energy metabolism	map00195
D0R4W7	ATP synthase subunit alpha OS=Lactobacillus johnsonii (strain FI9785) OX=633699 GN=atpA PE=3 SV=1	atpA	22.47	9	9	9	44384400	Cytoplasmic	K02111	ATPF1A, atpA; F-type H+/Na+-transporting ATPase subunit alpha [EC:7.1.2.2 7.2.2.1]				PF02874; PF00006; PF00306	ATP synthase alpha/beta family, beta-barrel domain; ATP synthase alpha/beta family, nucleotide-binding domain; ATP synthase alpha/beta chain, C terminal domain	C	FoF1-type ATP synthase, alpha subunit	COG0056	map01100 Metabolic pathways	Metabolism	Global and overview maps	map01100
D0R4W9	ATP synthase subunit b OS=Lactobacillus johnsonii (strain FI9785) OX=633699 GN=atpF PE=3 SV=1	atpF	15.06	2	2	2	2150120	CytoplasmicMembrane	K02109	ATPF0B, atpF; F-type H+-transporting ATPase subunit b						C	FoF1-type ATP synthase, membrane subunit b or b'	COG0711	map00190 Oxidative phosphorylation	Metabolism	Energy metabolism	map00190
D0R4W9	ATP synthase subunit b OS=Lactobacillus johnsonii (strain FI9785) OX=633699 GN=atpF PE=3 SV=1	atpF	15.06	2	2	2	2150120	CytoplasmicMembrane	K02109	ATPF0B, atpF; F-type H+-transporting ATPase subunit b						C	FoF1-type ATP synthase, membrane subunit b or b'	COG0711	map00195 Photosynthesis	Metabolism	Energy metabolism	map00195
D0R4W9	ATP synthase subunit b OS=Lactobacillus johnsonii (strain FI9785) OX=633699 GN=atpF PE=3 SV=1	atpF	15.06	2	2	2	2150120	CytoplasmicMembrane	K02109	ATPF0B, atpF; F-type H+-transporting ATPase subunit b						C	FoF1-type ATP synthase, membrane subunit b or b'	COG0711	map01100 Metabolic pathways	Metabolism	Global and overview maps	map01100
D0R4X2	Uracil phosphoribosyltransferase OS=Lactobacillus johnsonii (strain FI9785) OX=633699 GN=upp PE=3 SV=1	upp	11.96	2	2	2	180964	Cytoplasmic	K00761	upp, UPRT; uracil phosphoribosyltransferase [EC:2.4.2.9]	GO:0006139 nucleobase-containing compound metabolic process; GO:0006206 pyrimidine nucleobase metabolic process; GO:0006213 pyrimidine nucleoside metabolic process; GO:0006220 pyrimidine nucleotide metabolic process; GO:0006221 pyrimidine nucleotide biosynthetic process; GO:0006222 UMP biosynthetic process; GO:0006725 cellular aromatic compound metabolic process; GO:0006753 nucleoside phosphate m…	GO:0005622 intracellular anatomical structure; GO:0005737 cytoplasm; GO:0005829 cytosol;	GO:0003824 catalytic activity; GO:0004849 uridine kinase activity; GO:0016301 kinase activity; GO:0016740 transferase activity; GO:0016772 transferase activity, transferring phosphorus-containing groups; GO:0019205 nucleobase-containing compound kinase activity; GO:0019206 nucleoside kinase activity;	PF14681	Uracil phosphoribosyltransferase	F	Uracil phosphoribosyltransferase	COG0035	map00240 Pyrimidine metabolism	Metabolism	Nucleotide metabolism	map00240
D0R4X2	Uracil phosphoribosyltransferase OS=Lactobacillus johnsonii (strain FI9785) OX=633699 GN=upp PE=3 SV=1	upp	11.96	2	2	2	180964	Cytoplasmic	K00761	upp, UPRT; uracil phosphoribosyltransferase [EC:2.4.2.9]	GO:0006139 nucleobase-containing compound metabolic process; GO:0006206 pyrimidine nucleobase metabolic process; GO:0006213 pyrimidine nucleoside metabolic process; GO:0006220 pyrimidine nucleotide metabolic process; GO:0006221 pyrimidine nucleotide biosynthetic process; GO:0006222 UMP biosynthetic process; GO:0006725 cellular aromatic compound metabolic process; GO:0006753 nucleoside phosphate m…	GO:0005622 intracellular anatomical structure; GO:0005737 cytoplasm; GO:0005829 cytosol;	GO:0003824 catalytic activity; GO:0004849 uridine kinase activity; GO:0016301 kinase activity; GO:0016740 transferase activity; GO:0016772 transferase activity, transferring phosphorus-containing groups; GO:0019205 nucleobase-containing compound kinase activity; GO:0019206 nucleoside kinase activity;	PF14681	Uracil phosphoribosyltransferase	F	Uracil phosphoribosyltransferase	COG0035	map01100 Metabolic pathways	Metabolism	Global and overview maps	map01100
D0R4X7	Lipid II isoglutaminyl synthase (glutamine-hydrolyzing) subunit MurT OS=Lactobacillus johnsonii (strain FI9785) OX=633699 GN=murT PE=3 SV=1	murT	2.67	1	1	1	78614.5	Unknown	K23393	murT; lipid II isoglutaminyl synthase (glutamine-hydrolysing) [EC:6.3.5.13]				PF08245; PF08353	Mur ligase middle domain; MurT ligase C-terminal	M	UDP-N-acetylmuramoylalanine-D-glutamate ligase	COG0771	map00550 Peptidoglycan biosynthesis	Metabolism	Glycan biosynthesis and metabolism	map00550
D0R4X7	Lipid II isoglutaminyl synthase (glutamine-hydrolyzing) subunit MurT OS=Lactobacillus johnsonii (strain FI9785) OX=633699 GN=murT PE=3 SV=1	murT	2.67	1	1	1	78614.5	Unknown	K23393	murT; lipid II isoglutaminyl synthase (glutamine-hydrolysing) [EC:6.3.5.13]				PF08245; PF08353	Mur ligase middle domain; MurT ligase C-terminal	M	UDP-N-acetylmuramoylalanine-D-glutamate ligase	COG0771	map01100 Metabolic pathways	Metabolism	Global and overview maps	map01100
D0R4Y3	Glucose-6-phosphate isomerase OS=Lactobacillus johnsonii (strain FI9785) OX=633699 GN=pgi PE=3 SV=1	pgi	28.64	12	12	12	18444500	Cytoplasmic	K01810	GPI, pgi; glucose-6-phosphate isomerase [EC:5.3.1.9]	GO:0005975 carbohydrate metabolic process; GO:0005996 monosaccharide metabolic process; GO:0006006 glucose metabolic process; GO:0006082 organic acid metabolic process; GO:0006090 pyruvate metabolic process; GO:0006091 generation of precursor metabolites and energy; GO:0006094 gluconeogenesis; GO:0006096 glycolytic process; GO:0006139 nucleobase-containing compound metabolic process; GO:0006163 p…	GO:0005622 intracellular anatomical structure; GO:0005737 cytoplasm;	GO:0003824 catalytic activity; GO:0004347 glucose-6-phosphate isomerase activity; GO:0016853 isomerase activity; GO:0016860 intramolecular oxidoreductase activity; GO:0016861 intramolecular oxidoreductase activity, interconverting aldoses and ketoses;	PF00342	Phosphoglucose isomerase	G	Glucose-6-phosphate isomerase	COG0166	map00010 Glycolysis / Gluconeogenesis	Metabolism	Carbohydrate metabolism	map00010
D0R4Y3	Glucose-6-phosphate isomerase OS=Lactobacillus johnsonii (strain FI9785) OX=633699 GN=pgi PE=3 SV=1	pgi	28.64	12	12	12	18444500	Cytoplasmic	K01810	GPI, pgi; glucose-6-phosphate isomerase [EC:5.3.1.9]	GO:0005975 carbohydrate metabolic process; GO:0005996 monosaccharide metabolic process; GO:0006006 glucose metabolic process; GO:0006082 organic acid metabolic process; GO:0006090 pyruvate metabolic process; GO:0006091 generation of precursor metabolites and energy; GO:0006094 gluconeogenesis; GO:0006096 glycolytic process; GO:0006139 nucleobase-containing compound metabolic process; GO:0006163 p…	GO:0005622 intracellular anatomical structure; GO:0005737 cytoplasm;	GO:0003824 catalytic activity; GO:0004347 glucose-6-phosphate isomerase activity; GO:0016853 isomerase activity; GO:0016860 intramolecular oxidoreductase activity; GO:0016861 intramolecular oxidoreductase activity, interconverting aldoses and ketoses;	PF00342	Phosphoglucose isomerase	G	Glucose-6-phosphate isomerase	COG0166	map00030 Pentose phosphate pathway	Metabolism	Carbohydrate metabolism	map00030
D0R4Y3	Glucose-6-phosphate isomerase OS=Lactobacillus johnsonii (strain FI9785) OX=633699 GN=pgi PE=3 SV=1	pgi	28.64	12	12	12	18444500	Cytoplasmic	K01810	GPI, pgi; glucose-6-phosphate isomerase [EC:5.3.1.9]	GO:0005975 carbohydrate metabolic process; GO:0005996 monosaccharide metabolic process; GO:0006006 glucose metabolic process; GO:0006082 organic acid metabolic process; GO:0006090 pyruvate metabolic process; GO:0006091 generation of precursor metabolites and energy; GO:0006094 gluconeogenesis; GO:0006096 glycolytic process; GO:0006139 nucleobase-containing compound metabolic process; GO:0006163 p…	GO:0005622 intracellular anatomical structure; GO:0005737 cytoplasm;	GO:0003824 catalytic activity; GO:0004347 glucose-6-phosphate isomerase activity; GO:0016853 isomerase activity; GO:0016860 intramolecular oxidoreductase activity; GO:0016861 intramolecular oxidoreductase activity, interconverting aldoses and ketoses;	PF00342	Phosphoglucose isomerase	G	Glucose-6-phosphate isomerase	COG0166	map00500 Starch and sucrose metabolism	Metabolism	Carbohydrate metabolism	map00500
D0R4Y3	Glucose-6-phosphate isomerase OS=Lactobacillus johnsonii (strain FI9785) OX=633699 GN=pgi PE=3 SV=1	pgi	28.64	12	12	12	18444500	Cytoplasmic	K01810	GPI, pgi; glucose-6-phosphate isomerase [EC:5.3.1.9]	GO:0005975 carbohydrate metabolic process; GO:0005996 monosaccharide metabolic process; GO:0006006 glucose metabolic process; GO:0006082 organic acid metabolic process; GO:0006090 pyruvate metabolic process; GO:0006091 generation of precursor metabolites and energy; GO:0006094 gluconeogenesis; GO:0006096 glycolytic process; GO:0006139 nucleobase-containing compound metabolic process; GO:0006163 p…	GO:0005622 intracellular anatomical structure; GO:0005737 cytoplasm;	GO:0003824 catalytic activity; GO:0004347 glucose-6-phosphate isomerase activity; GO:0016853 isomerase activity; GO:0016860 intramolecular oxidoreductase activity; GO:0016861 intramolecular oxidoreductase activity, interconverting aldoses and ketoses;	PF00342	Phosphoglucose isomerase	G	Glucose-6-phosphate isomerase	COG0166	map00520 Amino sugar and nucleotide sugar metabolism	Metabolism	Carbohydrate metabolism	map00520
D0R4Y3	Glucose-6-phosphate isomerase OS=Lactobacillus johnsonii (strain FI9785) OX=633699 GN=pgi PE=3 SV=1	pgi	28.64	12	12	12	18444500	Cytoplasmic	K01810	GPI, pgi; glucose-6-phosphate isomerase [EC:5.3.1.9]	GO:0005975 carbohydrate metabolic process; GO:0005996 monosaccharide metabolic process; GO:0006006 glucose metabolic process; GO:0006082 organic acid metabolic process; GO:0006090 pyruvate metabolic process; GO:0006091 generation of precursor metabolites and energy; GO:0006094 gluconeogenesis; GO:0006096 glycolytic process; GO:0006139 nucleobase-containing compound metabolic process; GO:0006163 p…	GO:0005622 intracellular anatomical structure; GO:0005737 cytoplasm;	GO:0003824 catalytic activity; GO:0004347 glucose-6-phosphate isomerase activity; GO:0016853 isomerase activity; GO:0016860 intramolecular oxidoreductase activity; GO:0016861 intramolecular oxidoreductase activity, interconverting aldoses and ketoses;	PF00342	Phosphoglucose isomerase	G	Glucose-6-phosphate isomerase	COG0166	map01100 Metabolic pathways	Metabolism	Global and overview maps	map01100
D0R4Y3	Glucose-6-phosphate isomerase OS=Lactobacillus johnsonii (strain FI9785) OX=633699 GN=pgi PE=3 SV=1	pgi	28.64	12	12	12	18444500	Cytoplasmic	K01810	GPI, pgi; glucose-6-phosphate isomerase [EC:5.3.1.9]	GO:0005975 carbohydrate metabolic process; GO:0005996 monosaccharide metabolic process; GO:0006006 glucose metabolic process; GO:0006082 organic acid metabolic process; GO:0006090 pyruvate metabolic process; GO:0006091 generation of precursor metabolites and energy; GO:0006094 gluconeogenesis; GO:0006096 glycolytic process; GO:0006139 nucleobase-containing compound metabolic process; GO:0006163 p…	GO:0005622 intracellular anatomical structure; GO:0005737 cytoplasm;	GO:0003824 catalytic activity; GO:0004347 glucose-6-phosphate isomerase activity; GO:0016853 isomerase activity; GO:0016860 intramolecular oxidoreductase activity; GO:0016861 intramolecular oxidoreductase activity, interconverting aldoses and ketoses;	PF00342	Phosphoglucose isomerase	G	Glucose-6-phosphate isomerase	COG0166	map01110 Biosynthesis of secondary metabolites	Metabolism	Global and overview maps	map01110
D0R4Y3	Glucose-6-phosphate isomerase OS=Lactobacillus johnsonii (strain FI9785) OX=633699 GN=pgi PE=3 SV=1	pgi	28.64	12	12	12	18444500	Cytoplasmic	K01810	GPI, pgi; glucose-6-phosphate isomerase [EC:5.3.1.9]	GO:0005975 carbohydrate metabolic process; GO:0005996 monosaccharide metabolic process; GO:0006006 glucose metabolic process; GO:0006082 organic acid metabolic process; GO:0006090 pyruvate metabolic process; GO:0006091 generation of precursor metabolites and energy; GO:0006094 gluconeogenesis; GO:0006096 glycolytic process; GO:0006139 nucleobase-containing compound metabolic process; GO:0006163 p…	GO:0005622 intracellular anatomical structure; GO:0005737 cytoplasm;	GO:0003824 catalytic activity; GO:0004347 glucose-6-phosphate isomerase activity; GO:0016853 isomerase activity; GO:0016860 intramolecular oxidoreductase activity; GO:0016861 intramolecular oxidoreductase activity, interconverting aldoses and ketoses;	PF00342	Phosphoglucose isomerase	G	Glucose-6-phosphate isomerase	COG0166	map01120 Microbial metabolism in diverse environments	Metabolism	Global and overview maps	map01120
D0R4Y3	Glucose-6-phosphate isomerase OS=Lactobacillus johnsonii (strain FI9785) OX=633699 GN=pgi PE=3 SV=1	pgi	28.64	12	12	12	18444500	Cytoplasmic	K01810	GPI, pgi; glucose-6-phosphate isomerase [EC:5.3.1.9]	GO:0005975 carbohydrate metabolic process; GO:0005996 monosaccharide metabolic process; GO:0006006 glucose metabolic process; GO:0006082 organic acid metabolic process; GO:0006090 pyruvate metabolic process; GO:0006091 generation of precursor metabolites and energy; GO:0006094 gluconeogenesis; GO:0006096 glycolytic process; GO:0006139 nucleobase-containing compound metabolic process; GO:0006163 p…	GO:0005622 intracellular anatomical structure; GO:0005737 cytoplasm;	GO:0003824 catalytic activity; GO:0004347 glucose-6-phosphate isomerase activity; GO:0016853 isomerase activity; GO:0016860 intramolecular oxidoreductase activity; GO:0016861 intramolecular oxidoreductase activity, interconverting aldoses and ketoses;	PF00342	Phosphoglucose isomerase	G	Glucose-6-phosphate isomerase	COG0166	map01200 Carbon metabolism	Metabolism	Global and overview maps	map01200
D0R4Y3	Glucose-6-phosphate isomerase OS=Lactobacillus johnsonii (strain FI9785) OX=633699 GN=pgi PE=3 SV=1	pgi	28.64	12	12	12	18444500	Cytoplasmic	K01810	GPI, pgi; glucose-6-phosphate isomerase [EC:5.3.1.9]	GO:0005975 carbohydrate metabolic process; GO:0005996 monosaccharide metabolic process; GO:0006006 glucose metabolic process; GO:0006082 organic acid metabolic process; GO:0006090 pyruvate metabolic process; GO:0006091 generation of precursor metabolites and energy; GO:0006094 gluconeogenesis; GO:0006096 glycolytic process; GO:0006139 nucleobase-containing compound metabolic process; GO:0006163 p…	GO:0005622 intracellular anatomical structure; GO:0005737 cytoplasm;	GO:0003824 catalytic activity; GO:0004347 glucose-6-phosphate isomerase activity; GO:0016853 isomerase activity; GO:0016860 intramolecular oxidoreductase activity; GO:0016861 intramolecular oxidoreductase activity, interconverting aldoses and ketoses;	PF00342	Phosphoglucose isomerase	G	Glucose-6-phosphate isomerase	COG0166	map01250 Biosynthesis of nucleotide sugars	Metabolism	Global and overview maps	map01250
D0R4Z3	Inulosucrase InuJ OS=Lactobacillus johnsonii (strain FI9785) OX=633699 GN=inuJ PE=3 SV=1	inuJ	11.94	8	8	8	18601400	Cellwall	K20811	inuJ; inulosucrase [EC:2.4.1.9]		GO:0005576 extracellular region;				G	Sucrose-6-phosphate hydrolase SacC, GH32 family	COG1621	map00500 Starch and sucrose metabolism	Metabolism	Carbohydrate metabolism	map00500
D0R4Z3	Inulosucrase InuJ OS=Lactobacillus johnsonii (strain FI9785) OX=633699 GN=inuJ PE=3 SV=1	inuJ	11.94	8	8	8	18601400	Cellwall	K20811	inuJ; inulosucrase [EC:2.4.1.9]		GO:0005576 extracellular region;				G	Sucrose-6-phosphate hydrolase SacC, GH32 family	COG1621	map01100 Metabolic pathways	Metabolism	Global and overview maps	map01100
D0R4Z4	Acetate kinase OS=Lactobacillus johnsonii (strain FI9785) OX=633699 GN=ackA PE=3 SV=1	ackA	6.47	2	2	2	1027720	Cytoplasmic	K00925	ackA; acetate kinase [EC:2.7.2.1]						C	Acetate kinase	COG0282	map00430 Taurine and hypotaurine metabolism	Metabolism	Metabolism of other amino acids	map00430
D0R4Z4	Acetate kinase OS=Lactobacillus johnsonii (strain FI9785) OX=633699 GN=ackA PE=3 SV=1	ackA	6.47	2	2	2	1027720	Cytoplasmic	K00925	ackA; acetate kinase [EC:2.7.2.1]						C	Acetate kinase	COG0282	map00620 Pyruvate metabolism	Metabolism	Carbohydrate metabolism	map00620
D0R4Z4	Acetate kinase OS=Lactobacillus johnsonii (strain FI9785) OX=633699 GN=ackA PE=3 SV=1	ackA	6.47	2	2	2	1027720	Cytoplasmic	K00925	ackA; acetate kinase [EC:2.7.2.1]						C	Acetate kinase	COG0282	map00640 Propanoate metabolism	Metabolism	Carbohydrate metabolism	map00640
D0R4Z4	Acetate kinase OS=Lactobacillus johnsonii (strain FI9785) OX=633699 GN=ackA PE=3 SV=1	ackA	6.47	2	2	2	1027720	Cytoplasmic	K00925	ackA; acetate kinase [EC:2.7.2.1]						C	Acetate kinase	COG0282	map00680 Methane metabolism	Metabolism	Energy metabolism	map00680
D0R4Z4	Acetate kinase OS=Lactobacillus johnsonii (strain FI9785) OX=633699 GN=ackA PE=3 SV=1	ackA	6.47	2	2	2	1027720	Cytoplasmic	K00925	ackA; acetate kinase [EC:2.7.2.1]						C	Acetate kinase	COG0282	map00720 Carbon fixation pathways in prokaryotes	Metabolism	Energy metabolism	map00720
D0R4Z4	Acetate kinase OS=Lactobacillus johnsonii (strain FI9785) OX=633699 GN=ackA PE=3 SV=1	ackA	6.47	2	2	2	1027720	Cytoplasmic	K00925	ackA; acetate kinase [EC:2.7.2.1]						C	Acetate kinase	COG0282	map01100 Metabolic pathways	Metabolism	Global and overview maps	map01100
D0R4Z4	Acetate kinase OS=Lactobacillus johnsonii (strain FI9785) OX=633699 GN=ackA PE=3 SV=1	ackA	6.47	2	2	2	1027720	Cytoplasmic	K00925	ackA; acetate kinase [EC:2.7.2.1]						C	Acetate kinase	COG0282	map01120 Microbial metabolism in diverse environments	Metabolism	Global and overview maps	map01120
D0R4Z4	Acetate kinase OS=Lactobacillus johnsonii (strain FI9785) OX=633699 GN=ackA PE=3 SV=1	ackA	6.47	2	2	2	1027720	Cytoplasmic	K00925	ackA; acetate kinase [EC:2.7.2.1]						C	Acetate kinase	COG0282	map01200 Carbon metabolism	Metabolism	Global and overview maps	map01200
D0R530	Enolase OS=Lactobacillus johnsonii (strain FI9785) OX=633699 GN=eno PE=3 SV=1	eno	25.69	8	8	8	2494990	Cytoplasmic	K01689	ENO, eno; enolase [EC:4.2.1.11]	GO:0005975 carbohydrate metabolic process; GO:0006082 organic acid metabolic process; GO:0006090 pyruvate metabolic process; GO:0006091 generation of precursor metabolites and energy; GO:0006096 glycolytic process; GO:0006139 nucleobase-containing compound metabolic process; GO:0006163 purine nucleotide metabolic process; GO:0006164 purine nucleotide biosynthetic process; GO:0006725 cellular arom…	GO:0005576 extracellular region; GO:0005618 cell wall; GO:0005622 intracellular anatomical structure; GO:0005737 cytoplasm; GO:0009986 cell surface; GO:0030312 external encapsulating structure; GO:0071944 cell periphery;	GO:0001968 fibronectin binding; GO:0003824 catalytic activity; GO:0004634 phosphopyruvate hydratase activity; GO:0005488 binding; GO:0005515 protein binding; GO:0005518 collagen binding; GO:0016829 lyase activity; GO:0016835 carbon-oxygen lyase activity; GO:0016836 hydro-lyase activity; GO:0019899 enzyme binding; GO:0035375 zymogen binding; GO:0043236 laminin binding; GO:0044877 protein-containin…	PF03952; PF00113	Enolase, N-terminal domain; Enolase, C-terminal TIM barrel domain	G	Enolase	COG0148	map00010 Glycolysis / Gluconeogenesis	Metabolism	Carbohydrate metabolism	map00010
D0R530	Enolase OS=Lactobacillus johnsonii (strain FI9785) OX=633699 GN=eno PE=3 SV=1	eno	25.69	8	8	8	2494990	Cytoplasmic	K01689	ENO, eno; enolase [EC:4.2.1.11]	GO:0005975 carbohydrate metabolic process; GO:0006082 organic acid metabolic process; GO:0006090 pyruvate metabolic process; GO:0006091 generation of precursor metabolites and energy; GO:0006096 glycolytic process; GO:0006139 nucleobase-containing compound metabolic process; GO:0006163 purine nucleotide metabolic process; GO:0006164 purine nucleotide biosynthetic process; GO:0006725 cellular arom…	GO:0005576 extracellular region; GO:0005618 cell wall; GO:0005622 intracellular anatomical structure; GO:0005737 cytoplasm; GO:0009986 cell surface; GO:0030312 external encapsulating structure; GO:0071944 cell periphery;	GO:0001968 fibronectin binding; GO:0003824 catalytic activity; GO:0004634 phosphopyruvate hydratase activity; GO:0005488 binding; GO:0005515 protein binding; GO:0005518 collagen binding; GO:0016829 lyase activity; GO:0016835 carbon-oxygen lyase activity; GO:0016836 hydro-lyase activity; GO:0019899 enzyme binding; GO:0035375 zymogen binding; GO:0043236 laminin binding; GO:0044877 protein-containin…	PF03952; PF00113	Enolase, N-terminal domain; Enolase, C-terminal TIM barrel domain	G	Enolase	COG0148	map00680 Methane metabolism	Metabolism	Energy metabolism	map00680
D0R530	Enolase OS=Lactobacillus johnsonii (strain FI9785) OX=633699 GN=eno PE=3 SV=1	eno	25.69	8	8	8	2494990	Cytoplasmic	K01689	ENO, eno; enolase [EC:4.2.1.11]	GO:0005975 carbohydrate metabolic process; GO:0006082 organic acid metabolic process; GO:0006090 pyruvate metabolic process; GO:0006091 generation of precursor metabolites and energy; GO:0006096 glycolytic process; GO:0006139 nucleobase-containing compound metabolic process; GO:0006163 purine nucleotide metabolic process; GO:0006164 purine nucleotide biosynthetic process; GO:0006725 cellular arom…	GO:0005576 extracellular region; GO:0005618 cell wall; GO:0005622 intracellular anatomical structure; GO:0005737 cytoplasm; GO:0009986 cell surface; GO:0030312 external encapsulating structure; GO:0071944 cell periphery;	GO:0001968 fibronectin binding; GO:0003824 catalytic activity; GO:0004634 phosphopyruvate hydratase activity; GO:0005488 binding; GO:0005515 protein binding; GO:0005518 collagen binding; GO:0016829 lyase activity; GO:0016835 carbon-oxygen lyase activity; GO:0016836 hydro-lyase activity; GO:0019899 enzyme binding; GO:0035375 zymogen binding; GO:0043236 laminin binding; GO:0044877 protein-containin…	PF03952; PF00113	Enolase, N-terminal domain; Enolase, C-terminal TIM barrel domain	G	Enolase	COG0148	map01100 Metabolic pathways	Metabolism	Global and overview maps	map01100
D0R530	Enolase OS=Lactobacillus johnsonii (strain FI9785) OX=633699 GN=eno PE=3 SV=1	eno	25.69	8	8	8	2494990	Cytoplasmic	K01689	ENO, eno; enolase [EC:4.2.1.11]	GO:0005975 carbohydrate metabolic process; GO:0006082 organic acid metabolic process; GO:0006090 pyruvate metabolic process; GO:0006091 generation of precursor metabolites and energy; GO:0006096 glycolytic process; GO:0006139 nucleobase-containing compound metabolic process; GO:0006163 purine nucleotide metabolic process; GO:0006164 purine nucleotide biosynthetic process; GO:0006725 cellular arom…	GO:0005576 extracellular region; GO:0005618 cell wall; GO:0005622 intracellular anatomical structure; GO:0005737 cytoplasm; GO:0009986 cell surface; GO:0030312 external encapsulating structure; GO:0071944 cell periphery;	GO:0001968 fibronectin binding; GO:0003824 catalytic activity; GO:0004634 phosphopyruvate hydratase activity; GO:0005488 binding; GO:0005515 protein binding; GO:0005518 collagen binding; GO:0016829 lyase activity; GO:0016835 carbon-oxygen lyase activity; GO:0016836 hydro-lyase activity; GO:0019899 enzyme binding; GO:0035375 zymogen binding; GO:0043236 laminin binding; GO:0044877 protein-containin…	PF03952; PF00113	Enolase, N-terminal domain; Enolase, C-terminal TIM barrel domain	G	Enolase	COG0148	map01110 Biosynthesis of secondary metabolites	Metabolism	Global and overview maps	map01110
D0R530	Enolase OS=Lactobacillus johnsonii (strain FI9785) OX=633699 GN=eno PE=3 SV=1	eno	25.69	8	8	8	2494990	Cytoplasmic	K01689	ENO, eno; enolase [EC:4.2.1.11]	GO:0005975 carbohydrate metabolic process; GO:0006082 organic acid metabolic process; GO:0006090 pyruvate metabolic process; GO:0006091 generation of precursor metabolites and energy; GO:0006096 glycolytic process; GO:0006139 nucleobase-containing compound metabolic process; GO:0006163 purine nucleotide metabolic process; GO:0006164 purine nucleotide biosynthetic process; GO:0006725 cellular arom…	GO:0005576 extracellular region; GO:0005618 cell wall; GO:0005622 intracellular anatomical structure; GO:0005737 cytoplasm; GO:0009986 cell surface; GO:0030312 external encapsulating structure; GO:0071944 cell periphery;	GO:0001968 fibronectin binding; GO:0003824 catalytic activity; GO:0004634 phosphopyruvate hydratase activity; GO:0005488 binding; GO:0005515 protein binding; GO:0005518 collagen binding; GO:0016829 lyase activity; GO:0016835 carbon-oxygen lyase activity; GO:0016836 hydro-lyase activity; GO:0019899 enzyme binding; GO:0035375 zymogen binding; GO:0043236 laminin binding; GO:0044877 protein-containin…	PF03952; PF00113	Enolase, N-terminal domain; Enolase, C-terminal TIM barrel domain	G	Enolase	COG0148	map01120 Microbial metabolism in diverse environments	Metabolism	Global and overview maps	map01120
D0R530	Enolase OS=Lactobacillus johnsonii (strain FI9785) OX=633699 GN=eno PE=3 SV=1	eno	25.69	8	8	8	2494990	Cytoplasmic	K01689	ENO, eno; enolase [EC:4.2.1.11]	GO:0005975 carbohydrate metabolic process; GO:0006082 organic acid metabolic process; GO:0006090 pyruvate metabolic process; GO:0006091 generation of precursor metabolites and energy; GO:0006096 glycolytic process; GO:0006139 nucleobase-containing compound metabolic process; GO:0006163 purine nucleotide metabolic process; GO:0006164 purine nucleotide biosynthetic process; GO:0006725 cellular arom…	GO:0005576 extracellular region; GO:0005618 cell wall; GO:0005622 intracellular anatomical structure; GO:0005737 cytoplasm; GO:0009986 cell surface; GO:0030312 external encapsulating structure; GO:0071944 cell periphery;	GO:0001968 fibronectin binding; GO:0003824 catalytic activity; GO:0004634 phosphopyruvate hydratase activity; GO:0005488 binding; GO:0005515 protein binding; GO:0005518 collagen binding; GO:0016829 lyase activity; GO:0016835 carbon-oxygen lyase activity; GO:0016836 hydro-lyase activity; GO:0019899 enzyme binding; GO:0035375 zymogen binding; GO:0043236 laminin binding; GO:0044877 protein-containin…	PF03952; PF00113	Enolase, N-terminal domain; Enolase, C-terminal TIM barrel domain	G	Enolase	COG0148	map01200 Carbon metabolism	Metabolism	Global and overview maps	map01200
D0R530	Enolase OS=Lactobacillus johnsonii (strain FI9785) OX=633699 GN=eno PE=3 SV=1	eno	25.69	8	8	8	2494990	Cytoplasmic	K01689	ENO, eno; enolase [EC:4.2.1.11]	GO:0005975 carbohydrate metabolic process; GO:0006082 organic acid metabolic process; GO:0006090 pyruvate metabolic process; GO:0006091 generation of precursor metabolites and energy; GO:0006096 glycolytic process; GO:0006139 nucleobase-containing compound metabolic process; GO:0006163 purine nucleotide metabolic process; GO:0006164 purine nucleotide biosynthetic process; GO:0006725 cellular arom…	GO:0005576 extracellular region; GO:0005618 cell wall; GO:0005622 intracellular anatomical structure; GO:0005737 cytoplasm; GO:0009986 cell surface; GO:0030312 external encapsulating structure; GO:0071944 cell periphery;	GO:0001968 fibronectin binding; GO:0003824 catalytic activity; GO:0004634 phosphopyruvate hydratase activity; GO:0005488 binding; GO:0005515 protein binding; GO:0005518 collagen binding; GO:0016829 lyase activity; GO:0016835 carbon-oxygen lyase activity; GO:0016836 hydro-lyase activity; GO:0019899 enzyme binding; GO:0035375 zymogen binding; GO:0043236 laminin binding; GO:0044877 protein-containin…	PF03952; PF00113	Enolase, N-terminal domain; Enolase, C-terminal TIM barrel domain	G	Enolase	COG0148	map01230 Biosynthesis of amino acids	Metabolism	Global and overview maps	map01230
D0R530	Enolase OS=Lactobacillus johnsonii (strain FI9785) OX=633699 GN=eno PE=3 SV=1	eno	25.69	8	8	8	2494990	Cytoplasmic	K01689	ENO, eno; enolase [EC:4.2.1.11]	GO:0005975 carbohydrate metabolic process; GO:0006082 organic acid metabolic process; GO:0006090 pyruvate metabolic process; GO:0006091 generation of precursor metabolites and energy; GO:0006096 glycolytic process; GO:0006139 nucleobase-containing compound metabolic process; GO:0006163 purine nucleotide metabolic process; GO:0006164 purine nucleotide biosynthetic process; GO:0006725 cellular arom…	GO:0005576 extracellular region; GO:0005618 cell wall; GO:0005622 intracellular anatomical structure; GO:0005737 cytoplasm; GO:0009986 cell surface; GO:0030312 external encapsulating structure; GO:0071944 cell periphery;	GO:0001968 fibronectin binding; GO:0003824 catalytic activity; GO:0004634 phosphopyruvate hydratase activity; GO:0005488 binding; GO:0005515 protein binding; GO:0005518 collagen binding; GO:0016829 lyase activity; GO:0016835 carbon-oxygen lyase activity; GO:0016836 hydro-lyase activity; GO:0019899 enzyme binding; GO:0035375 zymogen binding; GO:0043236 laminin binding; GO:0044877 protein-containin…	PF03952; PF00113	Enolase, N-terminal domain; Enolase, C-terminal TIM barrel domain	G	Enolase	COG0148	map03018 RNA degradation	Genetic Information Processing	Folding, sorting and degradation	map03018
D0R531	Triosephosphate isomerase OS=Lactobacillus johnsonii (strain FI9785) OX=633699 GN=tpi PE=3 SV=1	tpi	57.77	12	12	12	34720000	Cytoplasmic	K01803	TPI, tpiA; triosephosphate isomerase (TIM) [EC:5.3.1.1]	GO:0005975 carbohydrate metabolic process; GO:0005996 monosaccharide metabolic process; GO:0006006 glucose metabolic process; GO:0006066 alcohol metabolic process; GO:0006071 glycerol metabolic process; GO:0006081 cellular aldehyde metabolic process; GO:0006082 organic acid metabolic process; GO:0006090 pyruvate metabolic process; GO:0006091 generation of precursor metabolites and energy; GO:0006…	GO:0005622 intracellular anatomical structure; GO:0005737 cytoplasm; GO:0005829 cytosol;	GO:0003824 catalytic activity; GO:0004807 triose-phosphate isomerase activity; GO:0016853 isomerase activity; GO:0016860 intramolecular oxidoreductase activity; GO:0016861 intramolecular oxidoreductase activity, interconverting aldoses and ketoses;	PF00121	Triosephosphate isomerase	G	Triosephosphate isomerase	COG0149	map00010 Glycolysis / Gluconeogenesis	Metabolism	Carbohydrate metabolism	map00010
D0R531	Triosephosphate isomerase OS=Lactobacillus johnsonii (strain FI9785) OX=633699 GN=tpi PE=3 SV=1	tpi	57.77	12	12	12	34720000	Cytoplasmic	K01803	TPI, tpiA; triosephosphate isomerase (TIM) [EC:5.3.1.1]	GO:0005975 carbohydrate metabolic process; GO:0005996 monosaccharide metabolic process; GO:0006006 glucose metabolic process; GO:0006066 alcohol metabolic process; GO:0006071 glycerol metabolic process; GO:0006081 cellular aldehyde metabolic process; GO:0006082 organic acid metabolic process; GO:0006090 pyruvate metabolic process; GO:0006091 generation of precursor metabolites and energy; GO:0006…	GO:0005622 intracellular anatomical structure; GO:0005737 cytoplasm; GO:0005829 cytosol;	GO:0003824 catalytic activity; GO:0004807 triose-phosphate isomerase activity; GO:0016853 isomerase activity; GO:0016860 intramolecular oxidoreductase activity; GO:0016861 intramolecular oxidoreductase activity, interconverting aldoses and ketoses;	PF00121	Triosephosphate isomerase	G	Triosephosphate isomerase	COG0149	map00051 Fructose and mannose metabolism	Metabolism	Carbohydrate metabolism	map00051
D0R531	Triosephosphate isomerase OS=Lactobacillus johnsonii (strain FI9785) OX=633699 GN=tpi PE=3 SV=1	tpi	57.77	12	12	12	34720000	Cytoplasmic	K01803	TPI, tpiA; triosephosphate isomerase (TIM) [EC:5.3.1.1]	GO:0005975 carbohydrate metabolic process; GO:0005996 monosaccharide metabolic process; GO:0006006 glucose metabolic process; GO:0006066 alcohol metabolic process; GO:0006071 glycerol metabolic process; GO:0006081 cellular aldehyde metabolic process; GO:0006082 organic acid metabolic process; GO:0006090 pyruvate metabolic process; GO:0006091 generation of precursor metabolites and energy; GO:0006…	GO:0005622 intracellular anatomical structure; GO:0005737 cytoplasm; GO:0005829 cytosol;	GO:0003824 catalytic activity; GO:0004807 triose-phosphate isomerase activity; GO:0016853 isomerase activity; GO:0016860 intramolecular oxidoreductase activity; GO:0016861 intramolecular oxidoreductase activity, interconverting aldoses and ketoses;	PF00121	Triosephosphate isomerase	G	Triosephosphate isomerase	COG0149	map00562 Inositol phosphate metabolism	Metabolism	Carbohydrate metabolism	map00562
D0R531	Triosephosphate isomerase OS=Lactobacillus johnsonii (strain FI9785) OX=633699 GN=tpi PE=3 SV=1	tpi	57.77	12	12	12	34720000	Cytoplasmic	K01803	TPI, tpiA; triosephosphate isomerase (TIM) [EC:5.3.1.1]	GO:0005975 carbohydrate metabolic process; GO:0005996 monosaccharide metabolic process; GO:0006006 glucose metabolic process; GO:0006066 alcohol metabolic process; GO:0006071 glycerol metabolic process; GO:0006081 cellular aldehyde metabolic process; GO:0006082 organic acid metabolic process; GO:0006090 pyruvate metabolic process; GO:0006091 generation of precursor metabolites and energy; GO:0006…	GO:0005622 intracellular anatomical structure; GO:0005737 cytoplasm; GO:0005829 cytosol;	GO:0003824 catalytic activity; GO:0004807 triose-phosphate isomerase activity; GO:0016853 isomerase activity; GO:0016860 intramolecular oxidoreductase activity; GO:0016861 intramolecular oxidoreductase activity, interconverting aldoses and ketoses;	PF00121	Triosephosphate isomerase	G	Triosephosphate isomerase	COG0149	map00710 Carbon fixation in photosynthetic organisms	Metabolism	Energy metabolism	map00710
D0R531	Triosephosphate isomerase OS=Lactobacillus johnsonii (strain FI9785) OX=633699 GN=tpi PE=3 SV=1	tpi	57.77	12	12	12	34720000	Cytoplasmic	K01803	TPI, tpiA; triosephosphate isomerase (TIM) [EC:5.3.1.1]	GO:0005975 carbohydrate metabolic process; GO:0005996 monosaccharide metabolic process; GO:0006006 glucose metabolic process; GO:0006066 alcohol metabolic process; GO:0006071 glycerol metabolic process; GO:0006081 cellular aldehyde metabolic process; GO:0006082 organic acid metabolic process; GO:0006090 pyruvate metabolic process; GO:0006091 generation of precursor metabolites and energy; GO:0006…	GO:0005622 intracellular anatomical structure; GO:0005737 cytoplasm; GO:0005829 cytosol;	GO:0003824 catalytic activity; GO:0004807 triose-phosphate isomerase activity; GO:0016853 isomerase activity; GO:0016860 intramolecular oxidoreductase activity; GO:0016861 intramolecular oxidoreductase activity, interconverting aldoses and ketoses;	PF00121	Triosephosphate isomerase	G	Triosephosphate isomerase	COG0149	map01100 Metabolic pathways	Metabolism	Global and overview maps	map01100
D0R531	Triosephosphate isomerase OS=Lactobacillus johnsonii (strain FI9785) OX=633699 GN=tpi PE=3 SV=1	tpi	57.77	12	12	12	34720000	Cytoplasmic	K01803	TPI, tpiA; triosephosphate isomerase (TIM) [EC:5.3.1.1]	GO:0005975 carbohydrate metabolic process; GO:0005996 monosaccharide metabolic process; GO:0006006 glucose metabolic process; GO:0006066 alcohol metabolic process; GO:0006071 glycerol metabolic process; GO:0006081 cellular aldehyde metabolic process; GO:0006082 organic acid metabolic process; GO:0006090 pyruvate metabolic process; GO:0006091 generation of precursor metabolites and energy; GO:0006…	GO:0005622 intracellular anatomical structure; GO:0005737 cytoplasm; GO:0005829 cytosol;	GO:0003824 catalytic activity; GO:0004807 triose-phosphate isomerase activity; GO:0016853 isomerase activity; GO:0016860 intramolecular oxidoreductase activity; GO:0016861 intramolecular oxidoreductase activity, interconverting aldoses and ketoses;	PF00121	Triosephosphate isomerase	G	Triosephosphate isomerase	COG0149	map01110 Biosynthesis of secondary metabolites	Metabolism	Global and overview maps	map01110
D0R531	Triosephosphate isomerase OS=Lactobacillus johnsonii (strain FI9785) OX=633699 GN=tpi PE=3 SV=1	tpi	57.77	12	12	12	34720000	Cytoplasmic	K01803	TPI, tpiA; triosephosphate isomerase (TIM) [EC:5.3.1.1]	GO:0005975 carbohydrate metabolic process; GO:0005996 monosaccharide metabolic process; GO:0006006 glucose metabolic process; GO:0006066 alcohol metabolic process; GO:0006071 glycerol metabolic process; GO:0006081 cellular aldehyde metabolic process; GO:0006082 organic acid metabolic process; GO:0006090 pyruvate metabolic process; GO:0006091 generation of precursor metabolites and energy; GO:0006…	GO:0005622 intracellular anatomical structure; GO:0005737 cytoplasm; GO:0005829 cytosol;	GO:0003824 catalytic activity; GO:0004807 triose-phosphate isomerase activity; GO:0016853 isomerase activity; GO:0016860 intramolecular oxidoreductase activity; GO:0016861 intramolecular oxidoreductase activity, interconverting aldoses and ketoses;	PF00121	Triosephosphate isomerase	G	Triosephosphate isomerase	COG0149	map01120 Microbial metabolism in diverse environments	Metabolism	Global and overview maps	map01120
D0R531	Triosephosphate isomerase OS=Lactobacillus johnsonii (strain FI9785) OX=633699 GN=tpi PE=3 SV=1	tpi	57.77	12	12	12	34720000	Cytoplasmic	K01803	TPI, tpiA; triosephosphate isomerase (TIM) [EC:5.3.1.1]	GO:0005975 carbohydrate metabolic process; GO:0005996 monosaccharide metabolic process; GO:0006006 glucose metabolic process; GO:0006066 alcohol metabolic process; GO:0006071 glycerol metabolic process; GO:0006081 cellular aldehyde metabolic process; GO:0006082 organic acid metabolic process; GO:0006090 pyruvate metabolic process; GO:0006091 generation of precursor metabolites and energy; GO:0006…	GO:0005622 intracellular anatomical structure; GO:0005737 cytoplasm; GO:0005829 cytosol;	GO:0003824 catalytic activity; GO:0004807 triose-phosphate isomerase activity; GO:0016853 isomerase activity; GO:0016860 intramolecular oxidoreductase activity; GO:0016861 intramolecular oxidoreductase activity, interconverting aldoses and ketoses;	PF00121	Triosephosphate isomerase	G	Triosephosphate isomerase	COG0149	map01200 Carbon metabolism	Metabolism	Global and overview maps	map01200
D0R531	Triosephosphate isomerase OS=Lactobacillus johnsonii (strain FI9785) OX=633699 GN=tpi PE=3 SV=1	tpi	57.77	12	12	12	34720000	Cytoplasmic	K01803	TPI, tpiA; triosephosphate isomerase (TIM) [EC:5.3.1.1]	GO:0005975 carbohydrate metabolic process; GO:0005996 monosaccharide metabolic process; GO:0006006 glucose metabolic process; GO:0006066 alcohol metabolic process; GO:0006071 glycerol metabolic process; GO:0006081 cellular aldehyde metabolic process; GO:0006082 organic acid metabolic process; GO:0006090 pyruvate metabolic process; GO:0006091 generation of precursor metabolites and energy; GO:0006…	GO:0005622 intracellular anatomical structure; GO:0005737 cytoplasm; GO:0005829 cytosol;	GO:0003824 catalytic activity; GO:0004807 triose-phosphate isomerase activity; GO:0016853 isomerase activity; GO:0016860 intramolecular oxidoreductase activity; GO:0016861 intramolecular oxidoreductase activity, interconverting aldoses and ketoses;	PF00121	Triosephosphate isomerase	G	Triosephosphate isomerase	COG0149	map01230 Biosynthesis of amino acids	Metabolism	Global and overview maps	map01230
D0R541	UvrABC system protein A OS=Lactobacillus johnsonii (strain FI9785) OX=633699 GN=uvrA PE=3 SV=1	uvrA	1.26	1	1	1	107445	Cytoplasmic	K03701	uvrA; excinuclease ABC subunit A				PF17760; PF17755; PF00005	UvrA interaction domain; UvrA DNA-binding domain; ABC transporter	L	Excinuclease UvrABC ATPase subunit	COG0178	map03420 Nucleotide excision repair	Genetic Information Processing	Replication and repair	map03420
D0R554	Protein translocase subunit SecA OS=Lactobacillus johnsonii (strain FI9785) OX=633699 GN=secA PE=3 SV=1	secA	2.75	2	2	2	192886	Cytoplasmic	K03070	secA; preprotein translocase subunit SecA [EC:7.4.2.8]				PF07517; PF01043	SecA DEAD-like domain; SecA preprotein cross-linking domain	U	Preprotein translocase subunit SecA (ATPase, RNA helicase)	COG0653	map02024 Quorum sensing	Cellular Processes	Cellular community - prokaryotes	map02024
D0R554	Protein translocase subunit SecA OS=Lactobacillus johnsonii (strain FI9785) OX=633699 GN=secA PE=3 SV=1	secA	2.75	2	2	2	192886	Cytoplasmic	K03070	secA; preprotein translocase subunit SecA [EC:7.4.2.8]				PF07517; PF01043	SecA DEAD-like domain; SecA preprotein cross-linking domain	U	Preprotein translocase subunit SecA (ATPase, RNA helicase)	COG0653	map03060 Protein export	Genetic Information Processing	Folding, sorting and degradation	map03060
D0R554	Protein translocase subunit SecA OS=Lactobacillus johnsonii (strain FI9785) OX=633699 GN=secA PE=3 SV=1	secA	2.75	2	2	2	192886	Cytoplasmic	K03070	secA; preprotein translocase subunit SecA [EC:7.4.2.8]				PF07517; PF01043	SecA DEAD-like domain; SecA preprotein cross-linking domain	U	Preprotein translocase subunit SecA (ATPase, RNA helicase)	COG0653	map03070 Bacterial secretion system	Environmental Information Processing	Membrane transport	map03070
D0R561	Protein RecA OS=Lactobacillus johnsonii (strain FI9785) OX=633699 GN=recA PE=3 SV=1	recA	6.61	2	2	2	159001	Cytoplasmic	K03553	recA; recombination protein RecA	GO:0006950 response to stress; GO:0006974 DNA damage response; GO:0007154 cell communication; GO:0009292 horizontal gene transfer; GO:0009294 DNA-mediated transformation; GO:0009432 SOS response; GO:0009605 response to external stimulus; GO:0009987 cellular process; GO:0009991 response to extracellular stimulus; GO:0030420 establishment of competence for transformation; GO:0031668 cellular respon…	GO:0005622 intracellular anatomical structure; GO:0005737 cytoplasm; GO:0005829 cytosol;				L	RecA/RadA recombinase	COG0468	map03440 Homologous recombination	Genetic Information Processing	Replication and repair	map03440
D0R583	Phosphoenolpyruvate-protein phosphotransferase OS=Lactobacillus johnsonii (strain FI9785) OX=633699 GN=ptsI PE=3 SV=1	ptsI	5.87	3	3	3	691407	Cytoplasmic	K08483	ptsI; phosphoenolpyruvate-protein phosphotransferase (PTS system enzyme I) [EC:2.7.3.9]	GO:0006810 transport; GO:0008643 carbohydrate transport; GO:0009401 phosphoenolpyruvate-dependent sugar phosphotransferase system; GO:0051179 localization; GO:0051234 establishment of localization; GO:0071702 organic substance transport;			PF00391; PF02896	PEP-utilising enzyme, mobile domain; PEP-utilising enzyme, PEP-binding domain	G	Phosphoenolpyruvate-protein kinase (PTS system EI component in bacteria)	COG1080	map02060 Phosphotransferase system (PTS)	Environmental Information Processing	Membrane transport	map02060
D0R5A3	tRNA dimethylallyltransferase OS=Lactobacillus johnsonii (strain FI9785) OX=633699 GN=miaA PE=3 SV=1	miaA	7.19	2	2	2	127256	Cytoplasmic	K00791	miaA, TRIT1; tRNA dimethylallyltransferase [EC:2.5.1.75]	GO:0006139 nucleobase-containing compound metabolic process; GO:0006396 RNA processing; GO:0006399 tRNA metabolic process; GO:0006400 tRNA modification; GO:0006725 cellular aromatic compound metabolic process; GO:0006807 nitrogen compound metabolic process; GO:0008033 tRNA processing; GO:0008152 metabolic process; GO:0009451 RNA modification; GO:0009987 cellular process; GO:0010467 gene expressio…		GO:0003824 catalytic activity; GO:0016740 transferase activity; GO:0016765 transferase activity, transferring alkyl or aryl (other than methyl) groups; GO:0052381 tRNA dimethylallyltransferase activity; GO:0140098 catalytic activity, acting on RNA; GO:0140101 catalytic activity, acting on a tRNA;	PF01715	IPP transferase	J	tRNA A37 N6-isopentenylltransferase MiaA	COG0324	map01100 Metabolic pathways	Metabolism	Global and overview maps	map01100
D0R5A3	tRNA dimethylallyltransferase OS=Lactobacillus johnsonii (strain FI9785) OX=633699 GN=miaA PE=3 SV=1	miaA	7.19	2	2	2	127256	Cytoplasmic	K00791	miaA, TRIT1; tRNA dimethylallyltransferase [EC:2.5.1.75]	GO:0006139 nucleobase-containing compound metabolic process; GO:0006396 RNA processing; GO:0006399 tRNA metabolic process; GO:0006400 tRNA modification; GO:0006725 cellular aromatic compound metabolic process; GO:0006807 nitrogen compound metabolic process; GO:0008033 tRNA processing; GO:0008152 metabolic process; GO:0009451 RNA modification; GO:0009987 cellular process; GO:0010467 gene expressio…		GO:0003824 catalytic activity; GO:0016740 transferase activity; GO:0016765 transferase activity, transferring alkyl or aryl (other than methyl) groups; GO:0052381 tRNA dimethylallyltransferase activity; GO:0140098 catalytic activity, acting on RNA; GO:0140101 catalytic activity, acting on a tRNA;	PF01715	IPP transferase	J	tRNA A37 N6-isopentenylltransferase MiaA	COG0324	map01110 Biosynthesis of secondary metabolites	Metabolism	Global and overview maps	map01110
D0R5B5	Phenylalanine--tRNA ligase beta subunit OS=Lactobacillus johnsonii (strain FI9785) OX=633699 GN=pheT PE=3 SV=1	pheT	3.61	3	3	3	435299	Cytoplasmic	K01890	FARSB, pheT; phenylalanyl-tRNA synthetase beta chain [EC:6.1.1.20]	GO:0006082 organic acid metabolic process; GO:0006139 nucleobase-containing compound metabolic process; GO:0006399 tRNA metabolic process; GO:0006412 translation; GO:0006418 tRNA aminoacylation for protein translation; GO:0006432 phenylalanyl-tRNA aminoacylation; GO:0006518 peptide metabolic process; GO:0006520 amino acid metabolic process; GO:0006725 cellular aromatic compound metabolic process;…	GO:0005622 intracellular anatomical structure; GO:0005737 cytoplasm; GO:0009328 phenylalanine-tRNA ligase complex; GO:0032991 protein-containing complex; GO:1902494 catalytic complex;		PF01588; PF03483; PF03484; PF17759; PF03147	Putative tRNA binding domain; B3/4 domain; tRNA synthetase B5 domain; Phenylalanyl tRNA synthetase beta chain CLM domain; Ferredoxin-fold anticodon binding domain	J	Phenylalanyl-tRNA synthetase beta subunit	COG0072	map00970 Aminoacyl-tRNA biosynthesis	Genetic Information Processing	Translation	map00970
D0R5D6	Threonine--tRNA ligase OS=Lactobacillus johnsonii (strain FI9785) OX=633699 GN=thrS PE=3 SV=1	thrS	6.07	4	4	4	358092	Cytoplasmic	K01868	TARS, thrS; threonyl-tRNA synthetase [EC:6.1.1.3]	GO:0006082 organic acid metabolic process; GO:0006139 nucleobase-containing compound metabolic process; GO:0006399 tRNA metabolic process; GO:0006412 translation; GO:0006418 tRNA aminoacylation for protein translation; GO:0006435 threonyl-tRNA aminoacylation; GO:0006518 peptide metabolic process; GO:0006520 amino acid metabolic process; GO:0006725 cellular aromatic compound metabolic process; GO:…	GO:0005622 intracellular anatomical structure; GO:0005737 cytoplasm;	GO:0003824 catalytic activity; GO:0004812 aminoacyl-tRNA ligase activity; GO:0004829 threonine-tRNA ligase activity; GO:0016874 ligase activity; GO:0016875 ligase activity, forming carbon-oxygen bonds; GO:0140098 catalytic activity, acting on RNA; GO:0140101 catalytic activity, acting on a tRNA;	PF02824; PF07973; PF00587; PF03129	TGS domain; Threonyl and Alanyl tRNA synthetase second additional domain; tRNA synthetase class II core domain (G, H, P, S and T); Anticodon binding domain	J	Threonyl-tRNA synthetase	COG0441	map00970 Aminoacyl-tRNA biosynthesis	Genetic Information Processing	Translation	map00970
D0R5E7	UDP-N-acetylmuramate--L-alanine ligase OS=Lactobacillus johnsonii (strain FI9785) OX=633699 GN=murC PE=3 SV=1	murC	16.7	6	6	6	2629610	Unknown	K01924	murC; UDP-N-acetylmuramate--alanine ligase [EC:6.3.2.8]				PF01225; PF08245; PF02875	Mur ligase family, catalytic domain; Mur ligase middle domain; Mur ligase family, glutamate ligase domain	M	UDP-N-acetylmuramate-alanine ligase MurC and related ligases, MurC/Mpl family	COG0773	map00550 Peptidoglycan biosynthesis	Metabolism	Glycan biosynthesis and metabolism	map00550
D0R5E7	UDP-N-acetylmuramate--L-alanine ligase OS=Lactobacillus johnsonii (strain FI9785) OX=633699 GN=murC PE=3 SV=1	murC	16.7	6	6	6	2629610	Unknown	K01924	murC; UDP-N-acetylmuramate--alanine ligase [EC:6.3.2.8]				PF01225; PF08245; PF02875	Mur ligase family, catalytic domain; Mur ligase middle domain; Mur ligase family, glutamate ligase domain	M	UDP-N-acetylmuramate-alanine ligase MurC and related ligases, MurC/Mpl family	COG0773	map01100 Metabolic pathways	Metabolism	Global and overview maps	map01100
D0R5L2	NH(3)-dependent NAD(+) synthetase OS=Lactobacillus johnsonii (strain FI9785) OX=633699 GN=nadE PE=3 SV=1	nadE	9.03	2	2	2	233135	Cytoplasmic	K01916	nadE; NAD+ synthase [EC:6.3.1.5]	GO:0006139 nucleobase-containing compound metabolic process; GO:0006725 cellular aromatic compound metabolic process; GO:0006753 nucleoside phosphate metabolic process; GO:0006793 phosphorus metabolic process; GO:0006796 phosphate-containing compound metabolic process; GO:0006807 nitrogen compound metabolic process; GO:0008152 metabolic process; GO:0009058 biosynthetic process; GO:0009117 nucleot…	GO:0005622 intracellular anatomical structure; GO:0005737 cytoplasm;	GO:0003824 catalytic activity; GO:0008795 NAD+ synthase activity; GO:0016874 ligase activity; GO:0016879 ligase activity, forming carbon-nitrogen bonds; GO:0016880 acid-ammonia (or amide) ligase activity;	PF02540	NAD synthase	H	NH3-dependent NAD+ synthetase	COG0171	map00760 Nicotinate and nicotinamide metabolism	Metabolism	Metabolism of cofactors and vitamins	map00760
D0R5L2	NH(3)-dependent NAD(+) synthetase OS=Lactobacillus johnsonii (strain FI9785) OX=633699 GN=nadE PE=3 SV=1	nadE	9.03	2	2	2	233135	Cytoplasmic	K01916	nadE; NAD+ synthase [EC:6.3.1.5]	GO:0006139 nucleobase-containing compound metabolic process; GO:0006725 cellular aromatic compound metabolic process; GO:0006753 nucleoside phosphate metabolic process; GO:0006793 phosphorus metabolic process; GO:0006796 phosphate-containing compound metabolic process; GO:0006807 nitrogen compound metabolic process; GO:0008152 metabolic process; GO:0009058 biosynthetic process; GO:0009117 nucleot…	GO:0005622 intracellular anatomical structure; GO:0005737 cytoplasm;	GO:0003824 catalytic activity; GO:0008795 NAD+ synthase activity; GO:0016874 ligase activity; GO:0016879 ligase activity, forming carbon-nitrogen bonds; GO:0016880 acid-ammonia (or amide) ligase activity;	PF02540	NAD synthase	H	NH3-dependent NAD+ synthetase	COG0171	map01100 Metabolic pathways	Metabolism	Global and overview maps	map01100
D0R5L2	NH(3)-dependent NAD(+) synthetase OS=Lactobacillus johnsonii (strain FI9785) OX=633699 GN=nadE PE=3 SV=1	nadE	9.03	2	2	2	233135	Cytoplasmic	K01916	nadE; NAD+ synthase [EC:6.3.1.5]	GO:0006139 nucleobase-containing compound metabolic process; GO:0006725 cellular aromatic compound metabolic process; GO:0006753 nucleoside phosphate metabolic process; GO:0006793 phosphorus metabolic process; GO:0006796 phosphate-containing compound metabolic process; GO:0006807 nitrogen compound metabolic process; GO:0008152 metabolic process; GO:0009058 biosynthetic process; GO:0009117 nucleot…	GO:0005622 intracellular anatomical structure; GO:0005737 cytoplasm;	GO:0003824 catalytic activity; GO:0008795 NAD+ synthase activity; GO:0016874 ligase activity; GO:0016879 ligase activity, forming carbon-nitrogen bonds; GO:0016880 acid-ammonia (or amide) ligase activity;	PF02540	NAD synthase	H	NH3-dependent NAD+ synthetase	COG0171	map01240 Biosynthesis of cofactors	Metabolism	Global and overview maps	map01240
D0R5U1	PTS system mannose-specific EIIAB component OS=Lactobacillus johnsonii (strain FI9785) OX=633699 GN=FI9785_1601 PE=4 SV=1	FI9785_1601	3.27	1	1	1	73857.7	Cytoplasmic	K02794	manX; mannose PTS system EIIAB component [EC:2.7.1.191]						G	Phosphotransferase system, mannose/fructose/N-acetylgalactosamine-specific component IIB	COG3444	map00051 Fructose and mannose metabolism	Metabolism	Carbohydrate metabolism	map00051
D0R5U1	PTS system mannose-specific EIIAB component OS=Lactobacillus johnsonii (strain FI9785) OX=633699 GN=FI9785_1601 PE=4 SV=1	FI9785_1601	3.27	1	1	1	73857.7	Cytoplasmic	K02794	manX; mannose PTS system EIIAB component [EC:2.7.1.191]						G	Phosphotransferase system, mannose/fructose/N-acetylgalactosamine-specific component IIB	COG3444	map00520 Amino sugar and nucleotide sugar metabolism	Metabolism	Carbohydrate metabolism	map00520
D0R5U1	PTS system mannose-specific EIIAB component OS=Lactobacillus johnsonii (strain FI9785) OX=633699 GN=FI9785_1601 PE=4 SV=1	FI9785_1601	3.27	1	1	1	73857.7	Cytoplasmic	K02794	manX; mannose PTS system EIIAB component [EC:2.7.1.191]						G	Phosphotransferase system, mannose/fructose/N-acetylgalactosamine-specific component IIB	COG3444	map01100 Metabolic pathways	Metabolism	Global and overview maps	map01100
D0R5U1	PTS system mannose-specific EIIAB component OS=Lactobacillus johnsonii (strain FI9785) OX=633699 GN=FI9785_1601 PE=4 SV=1	FI9785_1601	3.27	1	1	1	73857.7	Cytoplasmic	K02794	manX; mannose PTS system EIIAB component [EC:2.7.1.191]						G	Phosphotransferase system, mannose/fructose/N-acetylgalactosamine-specific component IIB	COG3444	map02060 Phosphotransferase system (PTS)	Environmental Information Processing	Membrane transport	map02060
D0R600	UDP-N-acetylmuramyl-tripeptide synthetase OS=Lactobacillus johnsonii (strain FI9785) OX=633699 GN=murE PE=3 SV=1	murE	21.8	10	10	10	12691600	Cytoplasmic	K01928	murE; UDP-N-acetylmuramoyl-L-alanyl-D-glutamate--2,6-diaminopimelate ligase [EC:6.3.2.13]				PF08245; PF02875	Mur ligase middle domain; Mur ligase family, glutamate ligase domain	M	UDP-N-acetylmuramyl tripeptide synthase	COG0769	map00300 Lysine biosynthesis	Metabolism	Amino acid metabolism	map00300
D0R600	UDP-N-acetylmuramyl-tripeptide synthetase OS=Lactobacillus johnsonii (strain FI9785) OX=633699 GN=murE PE=3 SV=1	murE	21.8	10	10	10	12691600	Cytoplasmic	K01928	murE; UDP-N-acetylmuramoyl-L-alanyl-D-glutamate--2,6-diaminopimelate ligase [EC:6.3.2.13]				PF08245; PF02875	Mur ligase middle domain; Mur ligase family, glutamate ligase domain	M	UDP-N-acetylmuramyl tripeptide synthase	COG0769	map00550 Peptidoglycan biosynthesis	Metabolism	Glycan biosynthesis and metabolism	map00550
D0R600	UDP-N-acetylmuramyl-tripeptide synthetase OS=Lactobacillus johnsonii (strain FI9785) OX=633699 GN=murE PE=3 SV=1	murE	21.8	10	10	10	12691600	Cytoplasmic	K01928	murE; UDP-N-acetylmuramoyl-L-alanyl-D-glutamate--2,6-diaminopimelate ligase [EC:6.3.2.13]				PF08245; PF02875	Mur ligase middle domain; Mur ligase family, glutamate ligase domain	M	UDP-N-acetylmuramyl tripeptide synthase	COG0769	map01100 Metabolic pathways	Metabolism	Global and overview maps	map01100
D0R6B6	Glucosamine-6-phosphate deaminase OS=Lactobacillus johnsonii (strain FI9785) OX=633699 GN=nagB PE=3 SV=1	nagB	4.18	1	1	1	1247470	Cytoplasmic	K02564	nagB, GNPDA; glucosamine-6-phosphate deaminase [EC:3.5.99.6]	GO:0006040 amino sugar metabolic process; GO:0008152 metabolic process; GO:0071704 organic substance metabolic process; GO:1901135 carbohydrate derivative metabolic process;	GO:0005622 intracellular anatomical structure; GO:0005737 cytoplasm; GO:0005829 cytosol;		PF01182	Glucosamine-6-phosphate isomerases/6-phosphogluconolactonase	G	6-phosphogluconolactonase/Glucosamine-6-phosphate isomerase/deaminase	COG0363	map00520 Amino sugar and nucleotide sugar metabolism	Metabolism	Carbohydrate metabolism	map00520
D0R6B6	Glucosamine-6-phosphate deaminase OS=Lactobacillus johnsonii (strain FI9785) OX=633699 GN=nagB PE=3 SV=1	nagB	4.18	1	1	1	1247470	Cytoplasmic	K02564	nagB, GNPDA; glucosamine-6-phosphate deaminase [EC:3.5.99.6]	GO:0006040 amino sugar metabolic process; GO:0008152 metabolic process; GO:0071704 organic substance metabolic process; GO:1901135 carbohydrate derivative metabolic process;	GO:0005622 intracellular anatomical structure; GO:0005737 cytoplasm; GO:0005829 cytosol;		PF01182	Glucosamine-6-phosphate isomerases/6-phosphogluconolactonase	G	6-phosphogluconolactonase/Glucosamine-6-phosphate isomerase/deaminase	COG0363	map01100 Metabolic pathways	Metabolism	Global and overview maps	map01100
D0R6E2	6-phosphogluconate dehydrogenase, decarboxylating OS=Lactobacillus johnsonii (strain FI9785) OX=633699 GN=gnd PE=3 SV=1	gnd	8.66	3	3	3	4960460	Cytoplasmic	K00033	PGD, gnd, gntZ; 6-phosphogluconate dehydrogenase [EC:1.1.1.44 1.1.1.343]				PF03446	NAD binding domain of 6-phosphogluconate dehydrogenase	G	6-phosphogluconate dehydrogenase	COG0362	map00030 Pentose phosphate pathway	Metabolism	Carbohydrate metabolism	map00030
D0R6E2	6-phosphogluconate dehydrogenase, decarboxylating OS=Lactobacillus johnsonii (strain FI9785) OX=633699 GN=gnd PE=3 SV=1	gnd	8.66	3	3	3	4960460	Cytoplasmic	K00033	PGD, gnd, gntZ; 6-phosphogluconate dehydrogenase [EC:1.1.1.44 1.1.1.343]				PF03446	NAD binding domain of 6-phosphogluconate dehydrogenase	G	6-phosphogluconate dehydrogenase	COG0362	map00480 Glutathione metabolism	Metabolism	Metabolism of other amino acids	map00480
D0R6E2	6-phosphogluconate dehydrogenase, decarboxylating OS=Lactobacillus johnsonii (strain FI9785) OX=633699 GN=gnd PE=3 SV=1	gnd	8.66	3	3	3	4960460	Cytoplasmic	K00033	PGD, gnd, gntZ; 6-phosphogluconate dehydrogenase [EC:1.1.1.44 1.1.1.343]				PF03446	NAD binding domain of 6-phosphogluconate dehydrogenase	G	6-phosphogluconate dehydrogenase	COG0362	map01100 Metabolic pathways	Metabolism	Global and overview maps	map01100
D0R6E2	6-phosphogluconate dehydrogenase, decarboxylating OS=Lactobacillus johnsonii (strain FI9785) OX=633699 GN=gnd PE=3 SV=1	gnd	8.66	3	3	3	4960460	Cytoplasmic	K00033	PGD, gnd, gntZ; 6-phosphogluconate dehydrogenase [EC:1.1.1.44 1.1.1.343]				PF03446	NAD binding domain of 6-phosphogluconate dehydrogenase	G	6-phosphogluconate dehydrogenase	COG0362	map01110 Biosynthesis of secondary metabolites	Metabolism	Global and overview maps	map01110
D0R6E2	6-phosphogluconate dehydrogenase, decarboxylating OS=Lactobacillus johnsonii (strain FI9785) OX=633699 GN=gnd PE=3 SV=1	gnd	8.66	3	3	3	4960460	Cytoplasmic	K00033	PGD, gnd, gntZ; 6-phosphogluconate dehydrogenase [EC:1.1.1.44 1.1.1.343]				PF03446	NAD binding domain of 6-phosphogluconate dehydrogenase	G	6-phosphogluconate dehydrogenase	COG0362	map01120 Microbial metabolism in diverse environments	Metabolism	Global and overview maps	map01120
D0R6E2	6-phosphogluconate dehydrogenase, decarboxylating OS=Lactobacillus johnsonii (strain FI9785) OX=633699 GN=gnd PE=3 SV=1	gnd	8.66	3	3	3	4960460	Cytoplasmic	K00033	PGD, gnd, gntZ; 6-phosphogluconate dehydrogenase [EC:1.1.1.44 1.1.1.343]				PF03446	NAD binding domain of 6-phosphogluconate dehydrogenase	G	6-phosphogluconate dehydrogenase	COG0362	map01200 Carbon metabolism	Metabolism	Global and overview maps	map01200
D0R1J0	DNA-directed RNA polymerase subunit beta OS=Lactobacillus johnsonii (strain FI9785) OX=633699 GN=rpoB PE=3 SV=1	rpoB	0.66	1	1	1	179658	Cytoplasmic	K03043	rpoB; DNA-directed RNA polymerase subunit beta [EC:2.7.7.6]		GO:0000428 DNA-directed RNA polymerase complex; GO:0005622 intracellular anatomical structure; GO:0030880 RNA polymerase complex; GO:0032991 protein-containing complex; GO:0061695 transferase complex, transferring phosphorus-containing groups; GO:1902494 catalytic complex; GO:1990234 transferase complex;		PF04561; PF04565; PF10385; PF00562; PF04560	RNA polymerase Rpb2, domain 2; RNA polymerase Rpb2, domain 3; RNA polymerase beta subunit external 1 domain; RNA polymerase Rpb2, domain 6; RNA polymerase Rpb2, domain 7	K	DNA-directed RNA polymerase, beta subunit/140 kD subunit	COG0085	map03020 RNA polymerase	Genetic Information Processing	Transcription	map03020
D0R1J3	Small ribosomal subunit protein uS12 OS=Lactobacillus johnsonii (strain FI9785) OX=633699 GN=rpsL PE=3 SV=1	rpsL	15.56	2	2	2	1257560	Cytoplasmic	K02950	RP-S12, MRPS12, rpsL; small subunit ribosomal protein S12	GO:0006412 translation; GO:0006518 peptide metabolic process; GO:0006807 nitrogen compound metabolic process; GO:0008152 metabolic process; GO:0009058 biosynthetic process; GO:0009059 macromolecule biosynthetic process; GO:0009987 cellular process; GO:0010467 gene expression; GO:0019538 protein metabolic process; GO:0034641 cellular nitrogen compound metabolic process; GO:0043043 peptide biosynth…	GO:0005622 intracellular anatomical structure; GO:0005737 cytoplasm; GO:0005840 ribosome; GO:0032991 protein-containing complex; GO:0043226 organelle; GO:0043228 non-membrane-bounded organelle; GO:0043229 intracellular organelle; GO:0043232 intracellular non-membrane-bounded organelle; GO:1990904 ribonucleoprotein complex;	GO:0003735 structural constituent of ribosome; GO:0005198 structural molecule activity;			J	Ribosomal protein S12	COG0048	map03010 Ribosome	Genetic Information Processing	Translation	map03010
D0R1J4	Small ribosomal subunit protein uS7 OS=Lactobacillus johnsonii (strain FI9785) OX=633699 GN=rpsG PE=3 SV=1	rpsG	7.05	1	1	1	577184	Cytoplasmic	K02992	RP-S7, MRPS7, rpsG; small subunit ribosomal protein S7	GO:0000028 ribosomal small subunit assembly; GO:0006412 translation; GO:0006518 peptide metabolic process; GO:0006807 nitrogen compound metabolic process; GO:0006996 organelle organization; GO:0008152 metabolic process; GO:0009058 biosynthetic process; GO:0009059 macromolecule biosynthetic process; GO:0009987 cellular process; GO:0010467 gene expression; GO:0016043 cellular component organization…	GO:0005622 intracellular anatomical structure; GO:0005737 cytoplasm; GO:0005829 cytosol; GO:0005840 ribosome; GO:0015935 small ribosomal subunit; GO:0022626 cytosolic ribosome; GO:0022627 cytosolic small ribosomal subunit; GO:0032991 protein-containing complex; GO:0043226 organelle; GO:0043228 non-membrane-bounded organelle; GO:0043229 intracellular organelle; GO:0043232 intracellular non-membran…	GO:0003676 nucleic acid binding; GO:0003723 RNA binding; GO:0003729 mRNA binding; GO:0003735 structural constituent of ribosome; GO:0005198 structural molecule activity; GO:0005488 binding; GO:0019843 rRNA binding; GO:0097159 organic cyclic compound binding; GO:1901363 heterocyclic compound binding;	PF00177	Ribosomal protein S7p/S5e	J	Ribosomal protein S7	COG0049	map03010 Ribosome	Genetic Information Processing	Translation	map03010
D0R1J6	Small ribosomal subunit protein uS10 OS=Lactobacillus johnsonii (strain FI9785) OX=633699 GN=rpsJ PE=3 SV=1	rpsJ	21.57	2	2	2	9750240	Unknown	K02946	RP-S10, MRPS10, rpsJ; small subunit ribosomal protein S10	GO:0006412 translation; GO:0006518 peptide metabolic process; GO:0006807 nitrogen compound metabolic process; GO:0008152 metabolic process; GO:0009058 biosynthetic process; GO:0009059 macromolecule biosynthetic process; GO:0009987 cellular process; GO:0010467 gene expression; GO:0019538 protein metabolic process; GO:0034641 cellular nitrogen compound metabolic process; GO:0043043 peptide biosynth…	GO:0005622 intracellular anatomical structure; GO:0005737 cytoplasm; GO:0005840 ribosome; GO:0015935 small ribosomal subunit; GO:0032991 protein-containing complex; GO:0043226 organelle; GO:0043228 non-membrane-bounded organelle; GO:0043229 intracellular organelle; GO:0043232 intracellular non-membrane-bounded organelle; GO:0044391 ribosomal subunit; GO:1990904 ribonucleoprotein complex;	GO:0003735 structural constituent of ribosome; GO:0005198 structural molecule activity;	PF00338	Ribosomal protein S10p/S20e	J	Ribosomal protein S10	COG0051	map03010 Ribosome	Genetic Information Processing	Translation	map03010
D0R1J7	Large ribosomal subunit protein uL3 OS=Lactobacillus johnsonii (strain FI9785) OX=633699 GN=rplC PE=3 SV=1	rplC	13.4	3	3	3	258616	Unknown	K02906	RP-L3, MRPL3, rplC; large subunit ribosomal protein L3	GO:0009893 positive regulation of metabolic process; GO:0010468 regulation of gene expression; GO:0010604 positive regulation of macromolecule metabolic process; GO:0010628 positive regulation of gene expression; GO:0019219 regulation of nucleobase-containing compound metabolic process; GO:0019222 regulation of metabolic process; GO:0031323 regulation of cellular metabolic process; GO:0031325 pos…					J	Ribosomal protein L3	COG0087	map03010 Ribosome	Genetic Information Processing	Translation	map03010
D0R1J8	Large ribosomal subunit protein uL4 OS=Lactobacillus johnsonii (strain FI9785) OX=633699 GN=rplD PE=3 SV=1	rplD	27.8	5	5	5	1944900	Unknown	K02926	RP-L4, MRPL4, rplD; large subunit ribosomal protein L4	GO:0006412 translation; GO:0006518 peptide metabolic process; GO:0006807 nitrogen compound metabolic process; GO:0008152 metabolic process; GO:0009058 biosynthetic process; GO:0009059 macromolecule biosynthetic process; GO:0009987 cellular process; GO:0010467 gene expression; GO:0019538 protein metabolic process; GO:0034641 cellular nitrogen compound metabolic process; GO:0043043 peptide biosynth…	GO:0005622 intracellular anatomical structure; GO:0005737 cytoplasm; GO:0005829 cytosol; GO:0005840 ribosome; GO:0015934 large ribosomal subunit; GO:0022625 cytosolic large ribosomal subunit; GO:0022626 cytosolic ribosome; GO:0032991 protein-containing complex; GO:0043226 organelle; GO:0043228 non-membrane-bounded organelle; GO:0043229 intracellular organelle; GO:0043232 intracellular non-membran…	GO:0003676 nucleic acid binding; GO:0003723 RNA binding; GO:0003735 structural constituent of ribosome; GO:0005198 structural molecule activity; GO:0005488 binding; GO:0097159 organic cyclic compound binding; GO:1901363 heterocyclic compound binding;			J	Ribosomal protein L4	COG0088	map03010 Ribosome	Genetic Information Processing	Translation	map03010
D0R1J9	Large ribosomal subunit protein uL23 OS=Lactobacillus johnsonii (strain FI9785) OX=633699 GN=rplW PE=3 SV=1	rplW	19.39	2	2	2	16454300	Unknown	K02892	RP-L23, MRPL23, rplW; large subunit ribosomal protein L23	GO:0000027 ribosomal large subunit assembly; GO:0006412 translation; GO:0006518 peptide metabolic process; GO:0006807 nitrogen compound metabolic process; GO:0006996 organelle organization; GO:0008152 metabolic process; GO:0009058 biosynthetic process; GO:0009059 macromolecule biosynthetic process; GO:0009987 cellular process; GO:0010467 gene expression; GO:0016043 cellular component organization…	GO:0005622 intracellular anatomical structure; GO:0005737 cytoplasm; GO:0005829 cytosol; GO:0005840 ribosome; GO:0015934 large ribosomal subunit; GO:0022625 cytosolic large ribosomal subunit; GO:0022626 cytosolic ribosome; GO:0032991 protein-containing complex; GO:0043226 organelle; GO:0043228 non-membrane-bounded organelle; GO:0043229 intracellular organelle; GO:0043232 intracellular non-membran…	GO:0003676 nucleic acid binding; GO:0003723 RNA binding; GO:0003735 structural constituent of ribosome; GO:0005198 structural molecule activity; GO:0005488 binding; GO:0097159 organic cyclic compound binding; GO:1901363 heterocyclic compound binding;			J	Ribosomal protein L23	COG0089	map03010 Ribosome	Genetic Information Processing	Translation	map03010
D0R1K0	Large ribosomal subunit protein uL2 OS=Lactobacillus johnsonii (strain FI9785) OX=633699 GN=rplB PE=3 SV=1	rplB	26.62	5	5	5	5391270	Unknown	K02886	RP-L2, MRPL2, rplB; large subunit ribosomal protein L2	GO:0002181 cytoplasmic translation; GO:0006412 translation; GO:0006518 peptide metabolic process; GO:0006807 nitrogen compound metabolic process; GO:0008152 metabolic process; GO:0009058 biosynthetic process; GO:0009059 macromolecule biosynthetic process; GO:0009987 cellular process; GO:0010467 gene expression; GO:0019538 protein metabolic process; GO:0034641 cellular nitrogen compound metabolic …	GO:0005622 intracellular anatomical structure; GO:0005737 cytoplasm; GO:0005829 cytosol; GO:0005840 ribosome; GO:0015934 large ribosomal subunit; GO:0022625 cytosolic large ribosomal subunit; GO:0022626 cytosolic ribosome; GO:0032991 protein-containing complex; GO:0043226 organelle; GO:0043228 non-membrane-bounded organelle; GO:0043229 intracellular organelle; GO:0043232 intracellular non-membran…	GO:0003676 nucleic acid binding; GO:0003723 RNA binding; GO:0003735 structural constituent of ribosome; GO:0005198 structural molecule activity; GO:0005488 binding; GO:0097159 organic cyclic compound binding; GO:1901363 heterocyclic compound binding;	PF00181; PF03947	Ribosomal Proteins L2, RNA binding domain; Ribosomal Proteins L2, C-terminal domain	J	Ribosomal protein L2	COG0090	map03010 Ribosome	Genetic Information Processing	Translation	map03010
D0R1K1	Small ribosomal subunit protein uS19 OS=Lactobacillus johnsonii (strain FI9785) OX=633699 GN=rpsS PE=3 SV=1	rpsS	27.37	4	4	4	10663200	Unknown	K02965	RP-S19, rpsS; small subunit ribosomal protein S19	GO:0000028 ribosomal small subunit assembly; GO:0006996 organelle organization; GO:0009987 cellular process; GO:0016043 cellular component organization; GO:0022607 cellular component assembly; GO:0022613 ribonucleoprotein complex biogenesis; GO:0022618 protein-RNA complex assembly; GO:0042254 ribosome biogenesis; GO:0042255 ribosome assembly; GO:0042274 ribosomal small subunit biogenesis; GO:0043…	GO:0005622 intracellular anatomical structure; GO:0005737 cytoplasm; GO:0005829 cytosol; GO:0005840 ribosome; GO:0015935 small ribosomal subunit; GO:0022626 cytosolic ribosome; GO:0022627 cytosolic small ribosomal subunit; GO:0032991 protein-containing complex; GO:0043226 organelle; GO:0043228 non-membrane-bounded organelle; GO:0043229 intracellular organelle; GO:0043232 intracellular non-membran…	GO:0003735 structural constituent of ribosome; GO:0005198 structural molecule activity;	PF00203	Ribosomal protein S19	J	Ribosomal protein S19	COG0185	map03010 Ribosome	Genetic Information Processing	Translation	map03010
D0R1K3	Small ribosomal subunit protein uS3 OS=Lactobacillus johnsonii (strain FI9785) OX=633699 GN=rpsC PE=3 SV=1	rpsC	10.81	2	2	2	2620160	Unknown	K02982	RP-S3, rpsC; small subunit ribosomal protein S3	GO:0002181 cytoplasmic translation; GO:0006412 translation; GO:0006518 peptide metabolic process; GO:0006807 nitrogen compound metabolic process; GO:0008152 metabolic process; GO:0009058 biosynthetic process; GO:0009059 macromolecule biosynthetic process; GO:0009987 cellular process; GO:0010467 gene expression; GO:0019538 protein metabolic process; GO:0034641 cellular nitrogen compound metabolic …	GO:0005622 intracellular anatomical structure; GO:0005737 cytoplasm; GO:0005829 cytosol; GO:0005840 ribosome; GO:0015935 small ribosomal subunit; GO:0022626 cytosolic ribosome; GO:0022627 cytosolic small ribosomal subunit; GO:0032991 protein-containing complex; GO:0043226 organelle; GO:0043228 non-membrane-bounded organelle; GO:0043229 intracellular organelle; GO:0043232 intracellular non-membran…	GO:0003735 structural constituent of ribosome; GO:0005198 structural molecule activity;	PF07650; PF00189	KH domain; Ribosomal protein S3, C-terminal domain	J	Ribosomal protein S3	COG0092	map03010 Ribosome	Genetic Information Processing	Translation	map03010
D0R1K4	Large ribosomal subunit protein uL16 OS=Lactobacillus johnsonii (strain FI9785) OX=633699 GN=rplP PE=3 SV=1	rplP	7.59	1	1	1	1228560	Unknown	K02878	RP-L16, MRPL16, rplP; large subunit ribosomal protein L16		GO:0005622 intracellular anatomical structure; GO:0005737 cytoplasm; GO:0005829 cytosol; GO:0005840 ribosome; GO:0015934 large ribosomal subunit; GO:0022625 cytosolic large ribosomal subunit; GO:0022626 cytosolic ribosome; GO:0032991 protein-containing complex; GO:0043226 organelle; GO:0043228 non-membrane-bounded organelle; GO:0043229 intracellular organelle; GO:0043232 intracellular non-membran…	GO:0003676 nucleic acid binding; GO:0003723 RNA binding; GO:0003735 structural constituent of ribosome; GO:0005198 structural molecule activity; GO:0005488 binding; GO:0019843 rRNA binding; GO:0097159 organic cyclic compound binding; GO:1901363 heterocyclic compound binding;	PF00252	Ribosomal protein L16p/L10e	J	Ribosomal protein L16/L10AE	COG0197	map03010 Ribosome	Genetic Information Processing	Translation	map03010
D0R1K6	Small ribosomal subunit protein uS17 OS=Lactobacillus johnsonii (strain FI9785) OX=633699 GN=rpsQ PE=3 SV=1	rpsQ	11.36	1	1	1	9500420	Unknown	K02961	RP-S17, MRPS17, rpsQ; small subunit ribosomal protein S17	GO:0006412 translation; GO:0006518 peptide metabolic process; GO:0006807 nitrogen compound metabolic process; GO:0008152 metabolic process; GO:0009058 biosynthetic process; GO:0009059 macromolecule biosynthetic process; GO:0009987 cellular process; GO:0010467 gene expression; GO:0019538 protein metabolic process; GO:0034641 cellular nitrogen compound metabolic process; GO:0043043 peptide biosynth…	GO:0005622 intracellular anatomical structure; GO:0005737 cytoplasm; GO:0005829 cytosol; GO:0005840 ribosome; GO:0015935 small ribosomal subunit; GO:0022626 cytosolic ribosome; GO:0022627 cytosolic small ribosomal subunit; GO:0032991 protein-containing complex; GO:0043226 organelle; GO:0043228 non-membrane-bounded organelle; GO:0043229 intracellular organelle; GO:0043232 intracellular non-membran…	GO:0003735 structural constituent of ribosome; GO:0005198 structural molecule activity;	PF00366	Ribosomal protein S17	J	Ribosomal protein S17	COG0186	map03010 Ribosome	Genetic Information Processing	Translation	map03010
D0R1K9	Large ribosomal subunit protein uL5 OS=Lactobacillus johnsonii (strain FI9785) OX=633699 GN=rplE PE=3 SV=1	rplE	27.78	4	4	4	923178	Unknown	K02931	RP-L5, MRPL5, rplE; large subunit ribosomal protein L5	GO:0000027 ribosomal large subunit assembly; GO:0006412 translation; GO:0006518 peptide metabolic process; GO:0006807 nitrogen compound metabolic process; GO:0006996 organelle organization; GO:0008152 metabolic process; GO:0009058 biosynthetic process; GO:0009059 macromolecule biosynthetic process; GO:0009987 cellular process; GO:0010467 gene expression; GO:0016043 cellular component organization…	GO:0005622 intracellular anatomical structure; GO:0005737 cytoplasm; GO:0005829 cytosol; GO:0005840 ribosome; GO:0015934 large ribosomal subunit; GO:0022625 cytosolic large ribosomal subunit; GO:0022626 cytosolic ribosome; GO:0032991 protein-containing complex; GO:0043226 organelle; GO:0043228 non-membrane-bounded organelle; GO:0043229 intracellular organelle; GO:0043232 intracellular non-membran…	GO:0003676 nucleic acid binding; GO:0003723 RNA binding; GO:0003735 structural constituent of ribosome; GO:0005198 structural molecule activity; GO:0005488 binding; GO:0097159 organic cyclic compound binding; GO:1901363 heterocyclic compound binding;	PF00281; PF00673	Ribosomal protein L5; ribosomal L5P family C-terminus	J	Ribosomal protein L5	COG0094	map03010 Ribosome	Genetic Information Processing	Translation	map03010
D0R1L1	Small ribosomal subunit protein uS8 OS=Lactobacillus johnsonii (strain FI9785) OX=633699 GN=rpsH PE=3 SV=1	rpsH	32.58	4	4	4	7046930	Unknown	K02994	RP-S8, rpsH; small subunit ribosomal protein S8		GO:0005622 intracellular anatomical structure; GO:0005737 cytoplasm; GO:0005829 cytosol; GO:0005840 ribosome; GO:0015935 small ribosomal subunit; GO:0022626 cytosolic ribosome; GO:0022627 cytosolic small ribosomal subunit; GO:0032991 protein-containing complex; GO:0043226 organelle; GO:0043228 non-membrane-bounded organelle; GO:0043229 intracellular organelle; GO:0043232 intracellular non-membran…	GO:0003735 structural constituent of ribosome; GO:0005198 structural molecule activity;	PF00410	Ribosomal protein S8	J	Ribosomal protein S8	COG0096	map03010 Ribosome	Genetic Information Processing	Translation	map03010
D0R1L2	Large ribosomal subunit protein uL6 OS=Lactobacillus johnsonii (strain FI9785) OX=633699 GN=rplF PE=3 SV=1	rplF	15.34	2	2	2	275050	Unknown	K02933	RP-L6, MRPL6, rplF; large subunit ribosomal protein L6	GO:0002181 cytoplasmic translation; GO:0006412 translation; GO:0006518 peptide metabolic process; GO:0006807 nitrogen compound metabolic process; GO:0008152 metabolic process; GO:0009058 biosynthetic process; GO:0009059 macromolecule biosynthetic process; GO:0009987 cellular process; GO:0010467 gene expression; GO:0019538 protein metabolic process; GO:0034641 cellular nitrogen compound metabolic …	GO:0005622 intracellular anatomical structure; GO:0005737 cytoplasm; GO:0005829 cytosol; GO:0005840 ribosome; GO:0015934 large ribosomal subunit; GO:0022625 cytosolic large ribosomal subunit; GO:0022626 cytosolic ribosome; GO:0032991 protein-containing complex; GO:0043226 organelle; GO:0043228 non-membrane-bounded organelle; GO:0043229 intracellular organelle; GO:0043232 intracellular non-membran…	GO:0003676 nucleic acid binding; GO:0003723 RNA binding; GO:0003735 structural constituent of ribosome; GO:0005198 structural molecule activity; GO:0005488 binding; GO:0097159 organic cyclic compound binding; GO:1901363 heterocyclic compound binding;	PF00347	Ribosomal protein L6	J	Ribosomal protein L6P/L9E	COG0097	map03010 Ribosome	Genetic Information Processing	Translation	map03010
D0R1L4	Small ribosomal subunit protein uS5 OS=Lactobacillus johnsonii (strain FI9785) OX=633699 GN=rpsE PE=3 SV=1	rpsE	21.26	3	3	3	4226120	Unknown	K02988	RP-S5, MRPS5, rpsE; small subunit ribosomal protein S5	GO:0006412 translation; GO:0006518 peptide metabolic process; GO:0006807 nitrogen compound metabolic process; GO:0008152 metabolic process; GO:0009058 biosynthetic process; GO:0009059 macromolecule biosynthetic process; GO:0009987 cellular process; GO:0010467 gene expression; GO:0019538 protein metabolic process; GO:0034641 cellular nitrogen compound metabolic process; GO:0043043 peptide biosynth…	GO:0005622 intracellular anatomical structure; GO:0005737 cytoplasm; GO:0005829 cytosol; GO:0005840 ribosome; GO:0015935 small ribosomal subunit; GO:0022626 cytosolic ribosome; GO:0022627 cytosolic small ribosomal subunit; GO:0032991 protein-containing complex; GO:0043226 organelle; GO:0043228 non-membrane-bounded organelle; GO:0043229 intracellular organelle; GO:0043232 intracellular non-membran…	GO:0003735 structural constituent of ribosome; GO:0005198 structural molecule activity;	PF00333; PF03719	Ribosomal protein S5, N-terminal domain; Ribosomal protein S5, C-terminal domain	J	Ribosomal protein S5	COG0098	map03010 Ribosome	Genetic Information Processing	Translation	map03010
D0R1L5	Large ribosomal subunit protein uL30 OS=Lactobacillus johnsonii (strain FI9785) OX=633699 GN=rpmD PE=3 SV=1	rpmD	20	1	1	1	21315600	Unknown	K02907	RP-L30, MRPL30, rpmD; large subunit ribosomal protein L30		GO:0005622 intracellular anatomical structure; GO:0005737 cytoplasm; GO:0005829 cytosol; GO:0005840 ribosome; GO:0015934 large ribosomal subunit; GO:0022625 cytosolic large ribosomal subunit; GO:0022626 cytosolic ribosome; GO:0032991 protein-containing complex; GO:0043226 organelle; GO:0043228 non-membrane-bounded organelle; GO:0043229 intracellular organelle; GO:0043232 intracellular non-membran…		PF00327	Ribosomal protein L30p/L7e	J	Ribosomal protein L30/L7E	COG1841	map03010 Ribosome	Genetic Information Processing	Translation	map03010
D0R1L6	Large ribosomal subunit protein uL15 OS=Lactobacillus johnsonii (strain FI9785) OX=633699 GN=rplO PE=3 SV=1	rplO	24.66	4	4	4	3881250	Unknown	K02876	RP-L15, MRPL15, rplO; large subunit ribosomal protein L15		GO:0005622 intracellular anatomical structure; GO:0005737 cytoplasm; GO:0005829 cytosol; GO:0005840 ribosome; GO:0015934 large ribosomal subunit; GO:0022625 cytosolic large ribosomal subunit; GO:0022626 cytosolic ribosome; GO:0032991 protein-containing complex; GO:0043226 organelle; GO:0043228 non-membrane-bounded organelle; GO:0043229 intracellular organelle; GO:0043232 intracellular non-membran…	GO:0003735 structural constituent of ribosome; GO:0005198 structural molecule activity;			J	Ribosomal protein L15	COG0200	map03010 Ribosome	Genetic Information Processing	Translation	map03010
D0R1L7	Protein translocase subunit SecY OS=Lactobacillus johnsonii (strain FI9785) OX=633699 GN=secY PE=3 SV=1	secY	5.8	2	2	2	4446280	Unknown	K03076	secY; preprotein translocase subunit SecY		GO:0005886 plasma membrane; GO:0016020 membrane; GO:0071944 cell periphery;				U	Preprotein translocase subunit SecY	COG0201	map02024 Quorum sensing	Cellular Processes	Cellular community - prokaryotes	map02024
D0R1L7	Protein translocase subunit SecY OS=Lactobacillus johnsonii (strain FI9785) OX=633699 GN=secY PE=3 SV=1	secY	5.8	2	2	2	4446280	Unknown	K03076	secY; preprotein translocase subunit SecY		GO:0005886 plasma membrane; GO:0016020 membrane; GO:0071944 cell periphery;				U	Preprotein translocase subunit SecY	COG0201	map03060 Protein export	Genetic Information Processing	Folding, sorting and degradation	map03060
D0R1L7	Protein translocase subunit SecY OS=Lactobacillus johnsonii (strain FI9785) OX=633699 GN=secY PE=3 SV=1	secY	5.8	2	2	2	4446280	Unknown	K03076	secY; preprotein translocase subunit SecY		GO:0005886 plasma membrane; GO:0016020 membrane; GO:0071944 cell periphery;				U	Preprotein translocase subunit SecY	COG0201	map03070 Bacterial secretion system	Environmental Information Processing	Membrane transport	map03070
D0R1M1	Small ribosomal subunit protein uS13 OS=Lactobacillus johnsonii (strain FI9785) OX=633699 GN=rpsM PE=3 SV=1	rpsM	9.57	1	1	1	664810	Unknown	K02952	RP-S13, rpsM; small subunit ribosomal protein S13	GO:0006412 translation; GO:0006518 peptide metabolic process; GO:0006807 nitrogen compound metabolic process; GO:0008152 metabolic process; GO:0009058 biosynthetic process; GO:0009059 macromolecule biosynthetic process; GO:0009987 cellular process; GO:0010467 gene expression; GO:0019538 protein metabolic process; GO:0022613 ribonucleoprotein complex biogenesis; GO:0034641 cellular nitrogen compou…	GO:0005622 intracellular anatomical structure; GO:0005737 cytoplasm; GO:0005829 cytosol; GO:0005840 ribosome; GO:0015935 small ribosomal subunit; GO:0032991 protein-containing complex; GO:0043226 organelle; GO:0043228 non-membrane-bounded organelle; GO:0043229 intracellular organelle; GO:0043232 intracellular non-membrane-bounded organelle; GO:0044391 ribosomal subunit; GO:1990904 ribonucleoprote…	GO:0003735 structural constituent of ribosome; GO:0005198 structural molecule activity;			J	Ribosomal protein S13	COG0099	map03010 Ribosome	Genetic Information Processing	Translation	map03010
D0R1M4	Large ribosomal subunit protein bL17 OS=Lactobacillus johnsonii (strain FI9785) OX=633699 GN=rplQ PE=3 SV=1	rplQ	12.6	1	1	1	1380280	Unknown	K02879	RP-L17, MRPL17, rplQ; large subunit ribosomal protein L17		GO:0005622 intracellular anatomical structure; GO:0005737 cytoplasm; GO:0005829 cytosol; GO:0005840 ribosome; GO:0015934 large ribosomal subunit; GO:0022625 cytosolic large ribosomal subunit; GO:0022626 cytosolic ribosome; GO:0032991 protein-containing complex; GO:0043226 organelle; GO:0043228 non-membrane-bounded organelle; GO:0043229 intracellular organelle; GO:0043232 intracellular non-membran…	GO:0003735 structural constituent of ribosome; GO:0005198 structural molecule activity;			J	Ribosomal protein L17	COG0203	map03010 Ribosome	Genetic Information Processing	Translation	map03010
D0R1M6	Energy-coupling factor transporter ATP-binding protein EcfA2 OS=Lactobacillus johnsonii (strain FI9785) OX=633699 GN=cbiO2 PE=3 SV=1	cbiO2	3.81	1	1	1	79736	Unknown	K16787	ecfA2; energy-coupling factor transport system ATP-binding protein [EC:7.-.-.-]	GO:0006810 transport; GO:0006811 monoatomic ion transport; GO:0006820 monoatomic anion transport; GO:0006855 xenobiotic transmembrane transport; GO:0015711 organic anion transport; GO:0032218 riboflavin transport; GO:0034220 monoatomic ion transmembrane transport; GO:0035461 vitamin transmembrane transport; GO:0042221 response to chemical; GO:0050896 response to stimulus; GO:0051179 localization;…	GO:0005886 plasma membrane; GO:0016020 membrane; GO:0071944 cell periphery;	GO:0005215 transporter activity; GO:0008509 monoatomic anion transmembrane transporter activity; GO:0008514 organic anion transmembrane transporter activity; GO:0015075 monoatomic ion transmembrane transporter activity; GO:0022857 transmembrane transporter activity; GO:0032217 riboflavin transmembrane transporter activity; GO:0090482 vitamin transmembrane transporter activity;	PF00005	ABC transporter	PR	Energy-coupling factor transporter ATP-binding protein EcfA2	COG1122	map02010 ABC transporters	Environmental Information Processing	Membrane transport	map02010
D0R1M7	Energy-coupling factor transporter transmembrane protein EcfT OS=Lactobacillus johnsonii (strain FI9785) OX=633699 GN=ecfT PE=3 SV=1	ecfT	4.15	1	1	1	34876	Unknown	K16785	ecfT; energy-coupling factor transport system permease protein						H	ECF-type transporter transmembrane protein EcfT	COG0619	map02010 ABC transporters	Environmental Information Processing	Membrane transport	map02010
D0R1M9	Large ribosomal subunit protein uL13 OS=Lactobacillus johnsonii (strain FI9785) OX=633699 GN=rplM PE=3 SV=1	rplM	13.61	2	2	2	931023	Unknown	K02871	RP-L13, MRPL13, rplM; large subunit ribosomal protein L13	GO:0006412 translation; GO:0006518 peptide metabolic process; GO:0006807 nitrogen compound metabolic process; GO:0008152 metabolic process; GO:0009058 biosynthetic process; GO:0009059 macromolecule biosynthetic process; GO:0009987 cellular process; GO:0010467 gene expression; GO:0019538 protein metabolic process; GO:0034641 cellular nitrogen compound metabolic process; GO:0043043 peptide biosynth…	GO:0005622 intracellular anatomical structure; GO:0005737 cytoplasm; GO:0005829 cytosol; GO:0005840 ribosome; GO:0015934 large ribosomal subunit; GO:0022625 cytosolic large ribosomal subunit; GO:0022626 cytosolic ribosome; GO:0032991 protein-containing complex; GO:0043226 organelle; GO:0043228 non-membrane-bounded organelle; GO:0043229 intracellular organelle; GO:0043232 intracellular non-membran…	GO:0003676 nucleic acid binding; GO:0003723 RNA binding; GO:0003729 mRNA binding; GO:0003735 structural constituent of ribosome; GO:0005198 structural molecule activity; GO:0005488 binding; GO:0097159 organic cyclic compound binding; GO:1901363 heterocyclic compound binding;			J	Ribosomal protein L13	COG0102	map03010 Ribosome	Genetic Information Processing	Translation	map03010
D0R1N0	Small ribosomal subunit protein uS9 OS=Lactobacillus johnsonii (strain FI9785) OX=633699 GN=rpsI PE=3 SV=1	rpsI	32.06	4	4	4	14363000	Unknown	K02996	RP-S9, MRPS9, rpsI; small subunit ribosomal protein S9	GO:0000462 maturation of SSU-rRNA from tricistronic rRNA transcript (SSU-rRNA, 5.8S rRNA, LSU-rRNA); GO:0006139 nucleobase-containing compound metabolic process; GO:0006364 rRNA processing; GO:0006396 RNA processing; GO:0006412 translation; GO:0006518 peptide metabolic process; GO:0006725 cellular aromatic compound metabolic process; GO:0006807 nitrogen compound metabolic process; GO:0008152 meta…	GO:0005622 intracellular anatomical structure; GO:0005737 cytoplasm; GO:0005829 cytosol; GO:0005840 ribosome; GO:0015935 small ribosomal subunit; GO:0022626 cytosolic ribosome; GO:0022627 cytosolic small ribosomal subunit; GO:0032991 protein-containing complex; GO:0043226 organelle; GO:0043228 non-membrane-bounded organelle; GO:0043229 intracellular organelle; GO:0043232 intracellular non-membran…	GO:0003676 nucleic acid binding; GO:0003723 RNA binding; GO:0003735 structural constituent of ribosome; GO:0005198 structural molecule activity; GO:0005488 binding; GO:0097159 organic cyclic compound binding; GO:1901363 heterocyclic compound binding;			J	Ribosomal protein S9	COG0103	map03010 Ribosome	Genetic Information Processing	Translation	map03010
D0R1P9	Tagatose-6-phosphate kinase OS=Lactobacillus johnsonii (strain FI9785) OX=633699 GN=FI9785_227 PE=3 SV=1	FI9785_227	9.45	2	2	2	382579	Unknown	K00882	fruK; 1-phosphofructokinase [EC:2.7.1.56]				PF00294	pfkB family carbohydrate kinase	G	1-phosphofructokinase or 6-phosphofructokinase II	COG1105	map00051 Fructose and mannose metabolism	Metabolism	Carbohydrate metabolism	map00051
D0R1P9	Tagatose-6-phosphate kinase OS=Lactobacillus johnsonii (strain FI9785) OX=633699 GN=FI9785_227 PE=3 SV=1	FI9785_227	9.45	2	2	2	382579	Unknown	K00882	fruK; 1-phosphofructokinase [EC:2.7.1.56]				PF00294	pfkB family carbohydrate kinase	G	1-phosphofructokinase or 6-phosphofructokinase II	COG1105	map01100 Metabolic pathways	Metabolism	Global and overview maps	map01100
D0R1P9	Tagatose-6-phosphate kinase OS=Lactobacillus johnsonii (strain FI9785) OX=633699 GN=FI9785_227 PE=3 SV=1	FI9785_227	9.45	2	2	2	382579	Unknown	K00882	fruK; 1-phosphofructokinase [EC:2.7.1.56]				PF00294	pfkB family carbohydrate kinase	G	1-phosphofructokinase or 6-phosphofructokinase II	COG1105	map02060 Phosphotransferase system (PTS)	Environmental Information Processing	Membrane transport	map02060
D0R1T6	Phosphoenolpyruvate-dependent sugar phosphotransferase system EIIA, lactose/cellobiose specific OS=Lactobacillus johnsonii (strain FI9785) OX=633699 GN=FI9785_267 PE=4 SV=1	FI9785_267	10.19	1	1	1	137895	Unknown	K02759	celC, chbA; cellobiose PTS system EIIA component [EC:2.7.1.196 2.7.1.205]				PF02255	PTS system, Lactose/Cellobiose specific IIA subunit	G	Phosphotransferase system cellobiose-specific component IIA	COG1447	map00500 Starch and sucrose metabolism	Metabolism	Carbohydrate metabolism	map00500
D0R1T6	Phosphoenolpyruvate-dependent sugar phosphotransferase system EIIA, lactose/cellobiose specific OS=Lactobacillus johnsonii (strain FI9785) OX=633699 GN=FI9785_267 PE=4 SV=1	FI9785_267	10.19	1	1	1	137895	Unknown	K02759	celC, chbA; cellobiose PTS system EIIA component [EC:2.7.1.196 2.7.1.205]				PF02255	PTS system, Lactose/Cellobiose specific IIA subunit	G	Phosphotransferase system cellobiose-specific component IIA	COG1447	map02060 Phosphotransferase system (PTS)	Environmental Information Processing	Membrane transport	map02060
D0R1U3	Tryptophan--tRNA ligase OS=Lactobacillus johnsonii (strain FI9785) OX=633699 GN=trpS PE=3 SV=1	trpS	2.92	1	1	1	220923	Unknown	K01867	WARS, trpS; tryptophanyl-tRNA synthetase [EC:6.1.1.2]	GO:0006082 organic acid metabolic process; GO:0006139 nucleobase-containing compound metabolic process; GO:0006399 tRNA metabolic process; GO:0006412 translation; GO:0006418 tRNA aminoacylation for protein translation; GO:0006436 tryptophanyl-tRNA aminoacylation; GO:0006518 peptide metabolic process; GO:0006520 amino acid metabolic process; GO:0006725 cellular aromatic compound metabolic process;…	GO:0005622 intracellular anatomical structure; GO:0005737 cytoplasm;	GO:0003824 catalytic activity; GO:0004812 aminoacyl-tRNA ligase activity; GO:0004830 tryptophan-tRNA ligase activity; GO:0016874 ligase activity; GO:0016875 ligase activity, forming carbon-oxygen bonds; GO:0140098 catalytic activity, acting on RNA; GO:0140101 catalytic activity, acting on a tRNA;			J	Tryptophanyl-tRNA synthetase	COG0180	map00970 Aminoacyl-tRNA biosynthesis	Genetic Information Processing	Translation	map00970
D0R1V8	Maltose phosphorylase OS=Lactobacillus johnsonii (strain FI9785) OX=633699 GN=FI9785_289 PE=3 SV=1	FI9785_289	4.63	3	3	3	757924	Unknown	K00691	mapA; maltose phosphorylase [EC:2.4.1.8]						G	Kojibiose phosphorylase YcjT	COG1554	map00500 Starch and sucrose metabolism	Metabolism	Carbohydrate metabolism	map00500
D0R1V8	Maltose phosphorylase OS=Lactobacillus johnsonii (strain FI9785) OX=633699 GN=FI9785_289 PE=3 SV=1	FI9785_289	4.63	3	3	3	757924	Unknown	K00691	mapA; maltose phosphorylase [EC:2.4.1.8]						G	Kojibiose phosphorylase YcjT	COG1554	map01100 Metabolic pathways	Metabolism	Global and overview maps	map01100
D0R1V9	Beta-phosphoglucomutase OS=Lactobacillus johnsonii (strain FI9785) OX=633699 GN=pgmB PE=4 SV=1	pgmB	16.82	3	3	3	492073	Unknown	K01838	pgmB; beta-phosphoglucomutase [EC:5.4.2.6]						G	Beta-phosphoglucomutase, HAD superfamily	COG0637	map00500 Starch and sucrose metabolism	Metabolism	Carbohydrate metabolism	map00500
D0R1W5	Leucine--tRNA ligase OS=Lactobacillus johnsonii (strain FI9785) OX=633699 GN=leuS PE=3 SV=1	leuS	2.49	2	2	2	65575	Unknown	K01869	LARS, leuS; leucyl-tRNA synthetase [EC:6.1.1.4]	GO:0006082 organic acid metabolic process; GO:0006139 nucleobase-containing compound metabolic process; GO:0006399 tRNA metabolic process; GO:0006412 translation; GO:0006418 tRNA aminoacylation for protein translation; GO:0006429 leucyl-tRNA aminoacylation; GO:0006518 peptide metabolic process; GO:0006520 amino acid metabolic process; GO:0006725 cellular aromatic compound metabolic process; GO:00…		GO:0003824 catalytic activity; GO:0004812 aminoacyl-tRNA ligase activity; GO:0004823 leucine-tRNA ligase activity; GO:0016874 ligase activity; GO:0016875 ligase activity, forming carbon-oxygen bonds; GO:0140098 catalytic activity, acting on RNA; GO:0140101 catalytic activity, acting on a tRNA;	PF13603; PF08264	Leucyl-tRNA synthetase, Domain 2; Anticodon-binding domain of tRNA ligase	J	Leucyl-tRNA synthetase	COG0495	map00970 Aminoacyl-tRNA biosynthesis	Genetic Information Processing	Translation	map00970
D0R1X2	Fructose-bisphosphate aldolase OS=Lactobacillus johnsonii (strain FI9785) OX=633699 GN=fba PE=4 SV=1	fba	47.87	10	10	10	210386000	Unknown	K01624	FBA, fbaA; fructose-bisphosphate aldolase, class II [EC:4.1.2.13]				PF01116	Fructose-bisphosphate aldolase class-II	G	Fructose/tagatose bisphosphate aldolase	COG0191	map00010 Glycolysis / Gluconeogenesis	Metabolism	Carbohydrate metabolism	map00010
D0R1X2	Fructose-bisphosphate aldolase OS=Lactobacillus johnsonii (strain FI9785) OX=633699 GN=fba PE=4 SV=1	fba	47.87	10	10	10	210386000	Unknown	K01624	FBA, fbaA; fructose-bisphosphate aldolase, class II [EC:4.1.2.13]				PF01116	Fructose-bisphosphate aldolase class-II	G	Fructose/tagatose bisphosphate aldolase	COG0191	map00030 Pentose phosphate pathway	Metabolism	Carbohydrate metabolism	map00030
D0R1X2	Fructose-bisphosphate aldolase OS=Lactobacillus johnsonii (strain FI9785) OX=633699 GN=fba PE=4 SV=1	fba	47.87	10	10	10	210386000	Unknown	K01624	FBA, fbaA; fructose-bisphosphate aldolase, class II [EC:4.1.2.13]				PF01116	Fructose-bisphosphate aldolase class-II	G	Fructose/tagatose bisphosphate aldolase	COG0191	map00051 Fructose and mannose metabolism	Metabolism	Carbohydrate metabolism	map00051
D0R1X2	Fructose-bisphosphate aldolase OS=Lactobacillus johnsonii (strain FI9785) OX=633699 GN=fba PE=4 SV=1	fba	47.87	10	10	10	210386000	Unknown	K01624	FBA, fbaA; fructose-bisphosphate aldolase, class II [EC:4.1.2.13]				PF01116	Fructose-bisphosphate aldolase class-II	G	Fructose/tagatose bisphosphate aldolase	COG0191	map00680 Methane metabolism	Metabolism	Energy metabolism	map00680
D0R1X2	Fructose-bisphosphate aldolase OS=Lactobacillus johnsonii (strain FI9785) OX=633699 GN=fba PE=4 SV=1	fba	47.87	10	10	10	210386000	Unknown	K01624	FBA, fbaA; fructose-bisphosphate aldolase, class II [EC:4.1.2.13]				PF01116	Fructose-bisphosphate aldolase class-II	G	Fructose/tagatose bisphosphate aldolase	COG0191	map00710 Carbon fixation in photosynthetic organisms	Metabolism	Energy metabolism	map00710
D0R1X2	Fructose-bisphosphate aldolase OS=Lactobacillus johnsonii (strain FI9785) OX=633699 GN=fba PE=4 SV=1	fba	47.87	10	10	10	210386000	Unknown	K01624	FBA, fbaA; fructose-bisphosphate aldolase, class II [EC:4.1.2.13]				PF01116	Fructose-bisphosphate aldolase class-II	G	Fructose/tagatose bisphosphate aldolase	COG0191	map01100 Metabolic pathways	Metabolism	Global and overview maps	map01100
D0R1X2	Fructose-bisphosphate aldolase OS=Lactobacillus johnsonii (strain FI9785) OX=633699 GN=fba PE=4 SV=1	fba	47.87	10	10	10	210386000	Unknown	K01624	FBA, fbaA; fructose-bisphosphate aldolase, class II [EC:4.1.2.13]				PF01116	Fructose-bisphosphate aldolase class-II	G	Fructose/tagatose bisphosphate aldolase	COG0191	map01110 Biosynthesis of secondary metabolites	Metabolism	Global and overview maps	map01110
D0R1X2	Fructose-bisphosphate aldolase OS=Lactobacillus johnsonii (strain FI9785) OX=633699 GN=fba PE=4 SV=1	fba	47.87	10	10	10	210386000	Unknown	K01624	FBA, fbaA; fructose-bisphosphate aldolase, class II [EC:4.1.2.13]				PF01116	Fructose-bisphosphate aldolase class-II	G	Fructose/tagatose bisphosphate aldolase	COG0191	map01120 Microbial metabolism in diverse environments	Metabolism	Global and overview maps	map01120
D0R1X2	Fructose-bisphosphate aldolase OS=Lactobacillus johnsonii (strain FI9785) OX=633699 GN=fba PE=4 SV=1	fba	47.87	10	10	10	210386000	Unknown	K01624	FBA, fbaA; fructose-bisphosphate aldolase, class II [EC:4.1.2.13]				PF01116	Fructose-bisphosphate aldolase class-II	G	Fructose/tagatose bisphosphate aldolase	COG0191	map01200 Carbon metabolism	Metabolism	Global and overview maps	map01200
D0R1X2	Fructose-bisphosphate aldolase OS=Lactobacillus johnsonii (strain FI9785) OX=633699 GN=fba PE=4 SV=1	fba	47.87	10	10	10	210386000	Unknown	K01624	FBA, fbaA; fructose-bisphosphate aldolase, class II [EC:4.1.2.13]				PF01116	Fructose-bisphosphate aldolase class-II	G	Fructose/tagatose bisphosphate aldolase	COG0191	map01230 Biosynthesis of amino acids	Metabolism	Global and overview maps	map01230
D0R216	ribonuclease H OS=Lactobacillus johnsonii (strain FI9785) OX=633699 GN=rnh PE=3 SV=1	rnh	11.93	2	2	2	330269	Unknown	K03469	rnhA, RNASEH1; ribonuclease HI [EC:3.1.26.4]				PF00075	RNase H	R	Ribonuclease HI-related protein, contains viroplasmin and RNaseH domains	COG3341	map03030 DNA replication	Genetic Information Processing	Replication and repair	map03030
D0R241	NagA protein OS=Lactobacillus johnsonii (strain FI9785) OX=633699 GN=nagA PE=3 SV=1	nagA	14.81	4	4	4	1979910	Unknown	K01443	nagA, AMDHD2; N-acetylglucosamine-6-phosphate deacetylase [EC:3.5.1.25]				PF01979	Amidohydrolase family	G	N-acetylglucosamine-6-phosphate deacetylase	COG1820	map00520 Amino sugar and nucleotide sugar metabolism	Metabolism	Carbohydrate metabolism	map00520
D0R241	NagA protein OS=Lactobacillus johnsonii (strain FI9785) OX=633699 GN=nagA PE=3 SV=1	nagA	14.81	4	4	4	1979910	Unknown	K01443	nagA, AMDHD2; N-acetylglucosamine-6-phosphate deacetylase [EC:3.5.1.25]				PF01979	Amidohydrolase family	G	N-acetylglucosamine-6-phosphate deacetylase	COG1820	map01100 Metabolic pathways	Metabolism	Global and overview maps	map01100
D0R260	asparagine synthase (glutamine-hydrolyzing) OS=Lactobacillus johnsonii (strain FI9785) OX=633699 GN=asnB PE=3 SV=1	asnB	4.47	3	3	3	279495	Unknown	K01953	asnB, ASNS; asparagine synthase (glutamine-hydrolysing) [EC:6.3.5.4]				PF13537; PF00733	Glutamine amidotransferase domain; Asparagine synthase	E	Asparagine synthetase B (glutamine-hydrolyzing)	COG0367	map00250 Alanine, aspartate and glutamate metabolism	Metabolism	Amino acid metabolism	map00250
D0R260	asparagine synthase (glutamine-hydrolyzing) OS=Lactobacillus johnsonii (strain FI9785) OX=633699 GN=asnB PE=3 SV=1	asnB	4.47	3	3	3	279495	Unknown	K01953	asnB, ASNS; asparagine synthase (glutamine-hydrolysing) [EC:6.3.5.4]				PF13537; PF00733	Glutamine amidotransferase domain; Asparagine synthase	E	Asparagine synthetase B (glutamine-hydrolyzing)	COG0367	map01100 Metabolic pathways	Metabolism	Global and overview maps	map01100
D0R260	asparagine synthase (glutamine-hydrolyzing) OS=Lactobacillus johnsonii (strain FI9785) OX=633699 GN=asnB PE=3 SV=1	asnB	4.47	3	3	3	279495	Unknown	K01953	asnB, ASNS; asparagine synthase (glutamine-hydrolysing) [EC:6.3.5.4]				PF13537; PF00733	Glutamine amidotransferase domain; Asparagine synthase	E	Asparagine synthetase B (glutamine-hydrolyzing)	COG0367	map01110 Biosynthesis of secondary metabolites	Metabolism	Global and overview maps	map01110
D0R260	asparagine synthase (glutamine-hydrolyzing) OS=Lactobacillus johnsonii (strain FI9785) OX=633699 GN=asnB PE=3 SV=1	asnB	4.47	3	3	3	279495	Unknown	K01953	asnB, ASNS; asparagine synthase (glutamine-hydrolysing) [EC:6.3.5.4]				PF13537; PF00733	Glutamine amidotransferase domain; Asparagine synthase	E	Asparagine synthetase B (glutamine-hydrolyzing)	COG0367	map01230 Biosynthesis of amino acids	Metabolism	Global and overview maps	map01230
D0R267	Tagatose 1,6-diphosphate aldolase OS=Lactobacillus johnsonii (strain FI9785) OX=633699 GN=lacD PE=3 SV=1	lacD	6.65	2	2	2	401003	Unknown	K01635	lacD; tagatose 1,6-diphosphate aldolase [EC:4.1.2.40]				PF01791	DeoC/LacD family aldolase	GP	Tagatose-1,6-bisphosphate/sulfofructosephosphate aldolase	COG3684	map00052 Galactose metabolism	Metabolism	Carbohydrate metabolism	map00052
D0R267	Tagatose 1,6-diphosphate aldolase OS=Lactobacillus johnsonii (strain FI9785) OX=633699 GN=lacD PE=3 SV=1	lacD	6.65	2	2	2	401003	Unknown	K01635	lacD; tagatose 1,6-diphosphate aldolase [EC:4.1.2.40]				PF01791	DeoC/LacD family aldolase	GP	Tagatose-1,6-bisphosphate/sulfofructosephosphate aldolase	COG3684	map01100 Metabolic pathways	Metabolism	Global and overview maps	map01100
D0R267	Tagatose 1,6-diphosphate aldolase OS=Lactobacillus johnsonii (strain FI9785) OX=633699 GN=lacD PE=3 SV=1	lacD	6.65	2	2	2	401003	Unknown	K01635	lacD; tagatose 1,6-diphosphate aldolase [EC:4.1.2.40]				PF01791	DeoC/LacD family aldolase	GP	Tagatose-1,6-bisphosphate/sulfofructosephosphate aldolase	COG3684	map02024 Quorum sensing	Cellular Processes	Cellular community - prokaryotes	map02024
D0R274	phosphoenolpyruvate carboxykinase (ATP) OS=Lactobacillus johnsonii (strain FI9785) OX=633699 GN=pckA PE=3 SV=1	pckA	13.41	6	6	6	2828610	Unknown	K01610	E4.1.1.49, pckA; phosphoenolpyruvate carboxykinase (ATP) [EC:4.1.1.49]						C	Phosphoenolpyruvate carboxykinase, ATP-dependent	COG1866	map00010 Glycolysis / Gluconeogenesis	Metabolism	Carbohydrate metabolism	map00010
D0R274	phosphoenolpyruvate carboxykinase (ATP) OS=Lactobacillus johnsonii (strain FI9785) OX=633699 GN=pckA PE=3 SV=1	pckA	13.41	6	6	6	2828610	Unknown	K01610	E4.1.1.49, pckA; phosphoenolpyruvate carboxykinase (ATP) [EC:4.1.1.49]						C	Phosphoenolpyruvate carboxykinase, ATP-dependent	COG1866	map00020 Citrate cycle (TCA cycle)	Metabolism	Carbohydrate metabolism	map00020
D0R274	phosphoenolpyruvate carboxykinase (ATP) OS=Lactobacillus johnsonii (strain FI9785) OX=633699 GN=pckA PE=3 SV=1	pckA	13.41	6	6	6	2828610	Unknown	K01610	E4.1.1.49, pckA; phosphoenolpyruvate carboxykinase (ATP) [EC:4.1.1.49]						C	Phosphoenolpyruvate carboxykinase, ATP-dependent	COG1866	map00620 Pyruvate metabolism	Metabolism	Carbohydrate metabolism	map00620
D0R274	phosphoenolpyruvate carboxykinase (ATP) OS=Lactobacillus johnsonii (strain FI9785) OX=633699 GN=pckA PE=3 SV=1	pckA	13.41	6	6	6	2828610	Unknown	K01610	E4.1.1.49, pckA; phosphoenolpyruvate carboxykinase (ATP) [EC:4.1.1.49]						C	Phosphoenolpyruvate carboxykinase, ATP-dependent	COG1866	map00710 Carbon fixation in photosynthetic organisms	Metabolism	Energy metabolism	map00710
D0R274	phosphoenolpyruvate carboxykinase (ATP) OS=Lactobacillus johnsonii (strain FI9785) OX=633699 GN=pckA PE=3 SV=1	pckA	13.41	6	6	6	2828610	Unknown	K01610	E4.1.1.49, pckA; phosphoenolpyruvate carboxykinase (ATP) [EC:4.1.1.49]						C	Phosphoenolpyruvate carboxykinase, ATP-dependent	COG1866	map01100 Metabolic pathways	Metabolism	Global and overview maps	map01100
D0R274	phosphoenolpyruvate carboxykinase (ATP) OS=Lactobacillus johnsonii (strain FI9785) OX=633699 GN=pckA PE=3 SV=1	pckA	13.41	6	6	6	2828610	Unknown	K01610	E4.1.1.49, pckA; phosphoenolpyruvate carboxykinase (ATP) [EC:4.1.1.49]						C	Phosphoenolpyruvate carboxykinase, ATP-dependent	COG1866	map01110 Biosynthesis of secondary metabolites	Metabolism	Global and overview maps	map01110
D0R274	phosphoenolpyruvate carboxykinase (ATP) OS=Lactobacillus johnsonii (strain FI9785) OX=633699 GN=pckA PE=3 SV=1	pckA	13.41	6	6	6	2828610	Unknown	K01610	E4.1.1.49, pckA; phosphoenolpyruvate carboxykinase (ATP) [EC:4.1.1.49]						C	Phosphoenolpyruvate carboxykinase, ATP-dependent	COG1866	map01120 Microbial metabolism in diverse environments	Metabolism	Global and overview maps	map01120
D0R274	phosphoenolpyruvate carboxykinase (ATP) OS=Lactobacillus johnsonii (strain FI9785) OX=633699 GN=pckA PE=3 SV=1	pckA	13.41	6	6	6	2828610	Unknown	K01610	E4.1.1.49, pckA; phosphoenolpyruvate carboxykinase (ATP) [EC:4.1.1.49]						C	Phosphoenolpyruvate carboxykinase, ATP-dependent	COG1866	map01200 Carbon metabolism	Metabolism	Global and overview maps	map01200
D0R2A1	1-deoxy-D-xylulose-5-phosphate synthase OS=Lactobacillus johnsonii (strain FI9785) OX=633699 GN=dxs PE=3 SV=1	dxs	9.56	4	4	4	7770230	Unknown	K01662	dxs; 1-deoxy-D-xylulose-5-phosphate synthase [EC:2.2.1.7]				PF02779; PF02780	Transketolase, pyrimidine binding domain; Transketolase, C-terminal domain	HI	Deoxyxylulose-5-phosphate synthase	COG1154	map00730 Thiamine metabolism	Metabolism	Metabolism of cofactors and vitamins	map00730
D0R2A1	1-deoxy-D-xylulose-5-phosphate synthase OS=Lactobacillus johnsonii (strain FI9785) OX=633699 GN=dxs PE=3 SV=1	dxs	9.56	4	4	4	7770230	Unknown	K01662	dxs; 1-deoxy-D-xylulose-5-phosphate synthase [EC:2.2.1.7]				PF02779; PF02780	Transketolase, pyrimidine binding domain; Transketolase, C-terminal domain	HI	Deoxyxylulose-5-phosphate synthase	COG1154	map00900 Terpenoid backbone biosynthesis	Metabolism	Metabolism of terpenoids and polyketides	map00900
D0R2A1	1-deoxy-D-xylulose-5-phosphate synthase OS=Lactobacillus johnsonii (strain FI9785) OX=633699 GN=dxs PE=3 SV=1	dxs	9.56	4	4	4	7770230	Unknown	K01662	dxs; 1-deoxy-D-xylulose-5-phosphate synthase [EC:2.2.1.7]				PF02779; PF02780	Transketolase, pyrimidine binding domain; Transketolase, C-terminal domain	HI	Deoxyxylulose-5-phosphate synthase	COG1154	map01100 Metabolic pathways	Metabolism	Global and overview maps	map01100
D0R2A1	1-deoxy-D-xylulose-5-phosphate synthase OS=Lactobacillus johnsonii (strain FI9785) OX=633699 GN=dxs PE=3 SV=1	dxs	9.56	4	4	4	7770230	Unknown	K01662	dxs; 1-deoxy-D-xylulose-5-phosphate synthase [EC:2.2.1.7]				PF02779; PF02780	Transketolase, pyrimidine binding domain; Transketolase, C-terminal domain	HI	Deoxyxylulose-5-phosphate synthase	COG1154	map01110 Biosynthesis of secondary metabolites	Metabolism	Global and overview maps	map01110
D0R2A7	Large ribosomal subunit protein uL11 OS=Lactobacillus johnsonii (strain FI9785) OX=633699 GN=rplK PE=3 SV=1	rplK	9.93	2	2	2	18042400	Unknown	K02867	RP-L11, MRPL11, rplK; large subunit ribosomal protein L11	GO:0000027 ribosomal large subunit assembly; GO:0006412 translation; GO:0006518 peptide metabolic process; GO:0006807 nitrogen compound metabolic process; GO:0006996 organelle organization; GO:0008152 metabolic process; GO:0009058 biosynthetic process; GO:0009059 macromolecule biosynthetic process; GO:0009987 cellular process; GO:0010467 gene expression; GO:0016043 cellular component organization…	GO:0005622 intracellular anatomical structure; GO:0005737 cytoplasm; GO:0005829 cytosol; GO:0005840 ribosome; GO:0015934 large ribosomal subunit; GO:0022625 cytosolic large ribosomal subunit; GO:0022626 cytosolic ribosome; GO:0032991 protein-containing complex; GO:0043226 organelle; GO:0043228 non-membrane-bounded organelle; GO:0043229 intracellular organelle; GO:0043232 intracellular non-membran…	GO:0003676 nucleic acid binding; GO:0003723 RNA binding; GO:0003735 structural constituent of ribosome; GO:0005198 structural molecule activity; GO:0005488 binding; GO:0019843 rRNA binding; GO:0097159 organic cyclic compound binding; GO:1901363 heterocyclic compound binding;	PF03946; PF00298	Ribosomal protein L11, N-terminal domain; Ribosomal protein L11, RNA binding domain	J	Ribosomal protein L11	COG0080	map03010 Ribosome	Genetic Information Processing	Translation	map03010
D0R2A8	Large ribosomal subunit protein uL1 OS=Lactobacillus johnsonii (strain FI9785) OX=633699 GN=rplA PE=3 SV=1	rplA	8.7	2	2	2	297763	Unknown	K02863	RP-L1, MRPL1, rplA; large subunit ribosomal protein L1	GO:0000470 maturation of LSU-rRNA; GO:0006139 nucleobase-containing compound metabolic process; GO:0006364 rRNA processing; GO:0006396 RNA processing; GO:0006412 translation; GO:0006518 peptide metabolic process; GO:0006725 cellular aromatic compound metabolic process; GO:0006807 nitrogen compound metabolic process; GO:0008152 metabolic process; GO:0009058 biosynthetic process; GO:0009059 macromo…	GO:0005622 intracellular anatomical structure; GO:0005737 cytoplasm; GO:0005829 cytosol; GO:0005840 ribosome; GO:0015934 large ribosomal subunit; GO:0022625 cytosolic large ribosomal subunit; GO:0022626 cytosolic ribosome; GO:0032991 protein-containing complex; GO:0043226 organelle; GO:0043228 non-membrane-bounded organelle; GO:0043229 intracellular organelle; GO:0043232 intracellular non-membran…	GO:0003676 nucleic acid binding; GO:0003723 RNA binding; GO:0005488 binding; GO:0097159 organic cyclic compound binding; GO:1901363 heterocyclic compound binding;	PF00687	Ribosomal protein L1p/L10e family	J	Ribosomal protein L1	COG0081	map03010 Ribosome	Genetic Information Processing	Translation	map03010
D0R2B3	Large ribosomal subunit protein uL10 OS=Lactobacillus johnsonii (strain FI9785) OX=633699 GN=rplJ PE=3 SV=1	rplJ	11.05	2	2	2	1763730	Unknown	K02864	RP-L10, MRPL10, rplJ; large subunit ribosomal protein L10	GO:0006412 translation; GO:0006518 peptide metabolic process; GO:0006807 nitrogen compound metabolic process; GO:0008152 metabolic process; GO:0009058 biosynthetic process; GO:0009059 macromolecule biosynthetic process; GO:0009987 cellular process; GO:0010467 gene expression; GO:0019538 protein metabolic process; GO:0034641 cellular nitrogen compound metabolic process; GO:0043043 peptide biosynth…	GO:0005622 intracellular anatomical structure; GO:0005737 cytoplasm; GO:0005829 cytosol; GO:0005840 ribosome; GO:0015934 large ribosomal subunit; GO:0022625 cytosolic large ribosomal subunit; GO:0022626 cytosolic ribosome; GO:0032991 protein-containing complex; GO:0043226 organelle; GO:0043228 non-membrane-bounded organelle; GO:0043229 intracellular organelle; GO:0043232 intracellular non-membran…	GO:0003735 structural constituent of ribosome; GO:0005198 structural molecule activity;			J	Ribosomal protein L10	COG0244	map03010 Ribosome	Genetic Information Processing	Translation	map03010
D0R2B4	Large ribosomal subunit protein bL12 OS=Lactobacillus johnsonii (strain FI9785) OX=633699 GN=rplL PE=3 SV=1	rplL	42.5	5	5	5	50562700	Unknown	K02935	RP-L7, MRPL12, rplL; large subunit ribosomal protein L7/L12				PF16320; PF00542	Ribosomal protein L7/L12 dimerisation domain; Ribosomal protein L7/L12 C-terminal domain	J	Ribosomal protein L7/L12	COG0222	map03010 Ribosome	Genetic Information Processing	Translation	map03010
D0R2C6	Thymidylate kinase OS=Lactobacillus johnsonii (strain FI9785) OX=633699 GN=tmk PE=3 SV=1	tmk	12.68	3	3	3	355574	Unknown	K00943	tmk, DTYMK; dTMP kinase [EC:2.7.4.9]	GO:0006139 nucleobase-containing compound metabolic process; GO:0006220 pyrimidine nucleotide metabolic process; GO:0006221 pyrimidine nucleotide biosynthetic process; GO:0006227 dUDP biosynthetic process; GO:0006233 dTDP biosynthetic process; GO:0006235 dTTP biosynthetic process; GO:0006725 cellular aromatic compound metabolic process; GO:0006753 nucleoside phosphate metabolic process; GO:000679…	GO:0005622 intracellular anatomical structure; GO:0005737 cytoplasm;	GO:0003824 catalytic activity; GO:0004798 thymidylate kinase activity; GO:0009041 UMP/dUMP kinase activity; GO:0016301 kinase activity; GO:0016740 transferase activity; GO:0016772 transferase activity, transferring phosphorus-containing groups; GO:0016776 phosphotransferase activity, phosphate group as acceptor; GO:0019205 nucleobase-containing compound kinase activity; GO:0050145 nucleoside mono…	PF02223	Thymidylate kinase	F	Thymidylate kinase	COG0125	map00240 Pyrimidine metabolism	Metabolism	Nucleotide metabolism	map00240
D0R2C6	Thymidylate kinase OS=Lactobacillus johnsonii (strain FI9785) OX=633699 GN=tmk PE=3 SV=1	tmk	12.68	3	3	3	355574	Unknown	K00943	tmk, DTYMK; dTMP kinase [EC:2.7.4.9]	GO:0006139 nucleobase-containing compound metabolic process; GO:0006220 pyrimidine nucleotide metabolic process; GO:0006221 pyrimidine nucleotide biosynthetic process; GO:0006227 dUDP biosynthetic process; GO:0006233 dTDP biosynthetic process; GO:0006235 dTTP biosynthetic process; GO:0006725 cellular aromatic compound metabolic process; GO:0006753 nucleoside phosphate metabolic process; GO:000679…	GO:0005622 intracellular anatomical structure; GO:0005737 cytoplasm;	GO:0003824 catalytic activity; GO:0004798 thymidylate kinase activity; GO:0009041 UMP/dUMP kinase activity; GO:0016301 kinase activity; GO:0016740 transferase activity; GO:0016772 transferase activity, transferring phosphorus-containing groups; GO:0016776 phosphotransferase activity, phosphate group as acceptor; GO:0019205 nucleobase-containing compound kinase activity; GO:0050145 nucleoside mono…	PF02223	Thymidylate kinase	F	Thymidylate kinase	COG0125	map01100 Metabolic pathways	Metabolism	Global and overview maps	map01100
D0R2H0	Thioredoxin OS=Lactobacillus johnsonii (strain FI9785) OX=633699 GN=trx PE=3 SV=1	trx	36.89	3	3	3	3748180	Unknown	K03671	trxA; thioredoxin 1	GO:0006950 response to stress; GO:0006979 response to oxidative stress; GO:0008152 metabolic process; GO:0009636 response to toxic substance; GO:0009987 cellular process; GO:0019725 cellular homeostasis; GO:0033554 cellular response to stress; GO:0034599 cellular response to oxidative stress; GO:0042221 response to chemical; GO:0042592 homeostatic process; GO:0045454 cell redox homeostasis; GO:00…	GO:0005622 intracellular anatomical structure; GO:0005737 cytoplasm; GO:0005829 cytosol;	GO:0003824 catalytic activity; GO:0004791 thioredoxin-disulfide reductase (NADP) activity; GO:0015035 protein-disulfide reductase activity; GO:0015036 disulfide oxidoreductase activity; GO:0016209 antioxidant activity; GO:0016491 oxidoreductase activity; GO:0016651 oxidoreductase activity, acting on NAD(P)H; GO:0016667 oxidoreductase activity, acting on a sulfur group of donors; GO:0016668 oxidor…	PF00085	Thioredoxin	O	Chaperedoxin CnoX, contains thioredoxin-like and TPR-like domains, YbbN/TrxSC family	COG3118	map04621 NOD-like receptor signaling pathway	Organismal Systems	Immune system	map04621
D0R2H2	Glutamate racemase OS=Lactobacillus johnsonii (strain FI9785) OX=633699 GN=murI PE=3 SV=1	murI	4.51	1	1	1	227760	Unknown	K01776	murI; glutamate racemase [EC:5.1.1.3]	GO:0000270 peptidoglycan metabolic process; GO:0006022 aminoglycan metabolic process; GO:0006023 aminoglycan biosynthetic process; GO:0006024 glycosaminoglycan biosynthetic process; GO:0006807 nitrogen compound metabolic process; GO:0008152 metabolic process; GO:0009058 biosynthetic process; GO:0009059 macromolecule biosynthetic process; GO:0009252 peptidoglycan biosynthetic process; GO:0009273 p…		GO:0003824 catalytic activity; GO:0005488 binding; GO:0005515 protein binding; GO:0008881 glutamate racemase activity; GO:0016853 isomerase activity; GO:0016854 racemase and epimerase activity; GO:0016855 racemase and epimerase activity, acting on amino acids and derivatives; GO:0036361 racemase activity, acting on amino acids and derivatives; GO:0042802 identical protein binding; GO:0047661 amin…			M	Glutamate racemase	COG0796	map00470 D-Amino acid metabolism	Metabolism	Metabolism of other amino acids	map00470
D0R2H2	Glutamate racemase OS=Lactobacillus johnsonii (strain FI9785) OX=633699 GN=murI PE=3 SV=1	murI	4.51	1	1	1	227760	Unknown	K01776	murI; glutamate racemase [EC:5.1.1.3]	GO:0000270 peptidoglycan metabolic process; GO:0006022 aminoglycan metabolic process; GO:0006023 aminoglycan biosynthetic process; GO:0006024 glycosaminoglycan biosynthetic process; GO:0006807 nitrogen compound metabolic process; GO:0008152 metabolic process; GO:0009058 biosynthetic process; GO:0009059 macromolecule biosynthetic process; GO:0009252 peptidoglycan biosynthetic process; GO:0009273 p…		GO:0003824 catalytic activity; GO:0005488 binding; GO:0005515 protein binding; GO:0008881 glutamate racemase activity; GO:0016853 isomerase activity; GO:0016854 racemase and epimerase activity; GO:0016855 racemase and epimerase activity, acting on amino acids and derivatives; GO:0036361 racemase activity, acting on amino acids and derivatives; GO:0042802 identical protein binding; GO:0047661 amin…			M	Glutamate racemase	COG0796	map01100 Metabolic pathways	Metabolism	Global and overview maps	map01100
D0R2I2	peptidoglycan glycosyltransferase OS=Lactobacillus johnsonii (strain FI9785) OX=633699 GN=FI9785_508 PE=4 SV=1	FI9785_508	1.16	1	1	1	171649	Unknown	K03693	pbp1b; penicillin-binding protein 1B				PF00905	Penicillin binding protein transpeptidase domain	M	Penicillin-binding protein 1B/1F, peptidoglycan transglycosylase/transpeptidase	COG0744	map00550 Peptidoglycan biosynthesis	Metabolism	Glycan biosynthesis and metabolism	map00550
D0R2I2	peptidoglycan glycosyltransferase OS=Lactobacillus johnsonii (strain FI9785) OX=633699 GN=FI9785_508 PE=4 SV=1	FI9785_508	1.16	1	1	1	171649	Unknown	K03693	pbp1b; penicillin-binding protein 1B				PF00905	Penicillin binding protein transpeptidase domain	M	Penicillin-binding protein 1B/1F, peptidoglycan transglycosylase/transpeptidase	COG0744	map01100 Metabolic pathways	Metabolism	Global and overview maps	map01100
D0R2J3	GMP synthase [glutamine-hydrolyzing] OS=Lactobacillus johnsonii (strain FI9785) OX=633699 GN=guaA PE=3 SV=1	guaA	1.74	1	1	1	33915.5	Unknown	K01951	guaA, GMPS; GMP synthase (glutamine-hydrolysing) [EC:6.3.5.2]				PF00117; PF02540; PF00958	Glutamine amidotransferase class-I; NAD synthase; GMP synthase C terminal domain	F	GMP synthase, PP-ATPase domain/subunit	COG0519	map00230 Purine metabolism	Metabolism	Nucleotide metabolism	map00230
D0R2J3	GMP synthase [glutamine-hydrolyzing] OS=Lactobacillus johnsonii (strain FI9785) OX=633699 GN=guaA PE=3 SV=1	guaA	1.74	1	1	1	33915.5	Unknown	K01951	guaA, GMPS; GMP synthase (glutamine-hydrolysing) [EC:6.3.5.2]				PF00117; PF02540; PF00958	Glutamine amidotransferase class-I; NAD synthase; GMP synthase C terminal domain	F	GMP synthase, PP-ATPase domain/subunit	COG0519	map00983 Drug metabolism - other enzymes	Metabolism	Xenobiotics biodegradation and metabolism	map00983
D0R2J3	GMP synthase [glutamine-hydrolyzing] OS=Lactobacillus johnsonii (strain FI9785) OX=633699 GN=guaA PE=3 SV=1	guaA	1.74	1	1	1	33915.5	Unknown	K01951	guaA, GMPS; GMP synthase (glutamine-hydrolysing) [EC:6.3.5.2]				PF00117; PF02540; PF00958	Glutamine amidotransferase class-I; NAD synthase; GMP synthase C terminal domain	F	GMP synthase, PP-ATPase domain/subunit	COG0519	map01100 Metabolic pathways	Metabolism	Global and overview maps	map01100
D0R2L9	Large ribosomal subunit protein bL31B OS=Lactobacillus johnsonii (strain FI9785) OX=633699 GN=rpmE2 PE=3 SV=1	rpmE2	40.96	3	3	3	2934310	Unknown	K02909	RP-L31, rpmE; large subunit ribosomal protein L31						J	Ribosomal protein L31	COG0254	map03010 Ribosome	Genetic Information Processing	Translation	map03010
D0R2M2	Maltose/maltodextrin transport system permease protein OS=Lactobacillus johnsonii (strain FI9785) OX=633699 GN=malF PE=3 SV=1	malF	2.22	1	1	1	737777	Unknown	K15771	ganP, mdxF; arabinogalactan oligomer / maltooligosaccharide transport system permease protein						G	ABC-type sugar transport system, permease component	COG1175	map02010 ABC transporters	Environmental Information Processing	Membrane transport	map02010
D0R2M7	Probable DNA-directed RNA polymerase subunit delta OS=Lactobacillus johnsonii (strain FI9785) OX=633699 GN=rpoE PE=3 SV=1	rpoE	11.11	2	2	2	1946390	Unknown	K03048	rpoE; DNA-directed RNA polymerase subunit delta						K	DNA-directed RNA polymerase, delta subunit	COG3343	map03020 RNA polymerase	Genetic Information Processing	Transcription	map03020
D0R2N1	Holo-[acyl-carrier-protein] synthase OS=Lactobacillus johnsonii (strain FI9785) OX=633699 GN=acpS PE=3 SV=1	acpS	9.24	1	1	1	1058950	Unknown	K00997	acpS; holo-[acyl-carrier protein] synthase [EC:2.7.8.7]				PF01648	4'-phosphopantetheinyl transferase superfamily	I	Phosphopantetheinyl transferase (holo-ACP synthase)	COG0736	map00770 Pantothenate and CoA biosynthesis	Metabolism	Metabolism of cofactors and vitamins	map00770
D0R2N1	Holo-[acyl-carrier-protein] synthase OS=Lactobacillus johnsonii (strain FI9785) OX=633699 GN=acpS PE=3 SV=1	acpS	9.24	1	1	1	1058950	Unknown	K00997	acpS; holo-[acyl-carrier protein] synthase [EC:2.7.8.7]				PF01648	4'-phosphopantetheinyl transferase superfamily	I	Phosphopantetheinyl transferase (holo-ACP synthase)	COG0736	map01100 Metabolic pathways	Metabolism	Global and overview maps	map01100
D0R2P8	Beta sliding clamp OS=Lactobacillus johnsonii (strain FI9785) OX=633699 GN=dnaN PE=3 SV=1	dnaN	20.48	6	6	6	4163930	Unknown	K02338	dnaN; DNA polymerase III subunit beta [EC:2.7.7.7]				PF00712; PF02767; PF02768	DNA polymerase III beta subunit, N-terminal domain; DNA polymerase III beta subunit, central domain; DNA polymerase III beta subunit, C-terminal domain	L	DNA polymerase III sliding clamp (beta) subunit, PCNA homolog	COG0592	map03030 DNA replication	Genetic Information Processing	Replication and repair	map03030
D0R2P8	Beta sliding clamp OS=Lactobacillus johnsonii (strain FI9785) OX=633699 GN=dnaN PE=3 SV=1	dnaN	20.48	6	6	6	4163930	Unknown	K02338	dnaN; DNA polymerase III subunit beta [EC:2.7.7.7]				PF00712; PF02767; PF02768	DNA polymerase III beta subunit, N-terminal domain; DNA polymerase III beta subunit, central domain; DNA polymerase III beta subunit, C-terminal domain	L	DNA polymerase III sliding clamp (beta) subunit, PCNA homolog	COG0592	map03430 Mismatch repair	Genetic Information Processing	Replication and repair	map03430
D0R2P8	Beta sliding clamp OS=Lactobacillus johnsonii (strain FI9785) OX=633699 GN=dnaN PE=3 SV=1	dnaN	20.48	6	6	6	4163930	Unknown	K02338	dnaN; DNA polymerase III subunit beta [EC:2.7.7.7]				PF00712; PF02767; PF02768	DNA polymerase III beta subunit, N-terminal domain; DNA polymerase III beta subunit, central domain; DNA polymerase III beta subunit, C-terminal domain	L	DNA polymerase III sliding clamp (beta) subunit, PCNA homolog	COG0592	map03440 Homologous recombination	Genetic Information Processing	Replication and repair	map03440
D0R2Q2	Small ribosomal subunit protein bS6 OS=Lactobacillus johnsonii (strain FI9785) OX=633699 GN=rpsF PE=3 SV=1	rpsF	13.27	1	1	1	3165680	Unknown	K02990	RP-S6, MRPS6, rpsF; small subunit ribosomal protein S6				PF01250	Ribosomal protein S6	J	Ribosomal protein S6	COG0360	map03010 Ribosome	Genetic Information Processing	Translation	map03010
D0R2Q3	Single-stranded DNA-binding protein OS=Lactobacillus johnsonii (strain FI9785) OX=633699 GN=ssb PE=3 SV=1	ssb	12.79	2	2	2	654917	Unknown	K03111	ssb; single-strand DNA-binding protein				PF00436	Single-strand binding protein family	L	Single-stranded DNA-binding protein	COG0629	map03030 DNA replication	Genetic Information Processing	Replication and repair	map03030
D0R2Q3	Single-stranded DNA-binding protein OS=Lactobacillus johnsonii (strain FI9785) OX=633699 GN=ssb PE=3 SV=1	ssb	12.79	2	2	2	654917	Unknown	K03111	ssb; single-strand DNA-binding protein				PF00436	Single-strand binding protein family	L	Single-stranded DNA-binding protein	COG0629	map03430 Mismatch repair	Genetic Information Processing	Replication and repair	map03430
D0R2Q3	Single-stranded DNA-binding protein OS=Lactobacillus johnsonii (strain FI9785) OX=633699 GN=ssb PE=3 SV=1	ssb	12.79	2	2	2	654917	Unknown	K03111	ssb; single-strand DNA-binding protein				PF00436	Single-strand binding protein family	L	Single-stranded DNA-binding protein	COG0629	map03440 Homologous recombination	Genetic Information Processing	Replication and repair	map03440
D0R2Q7	Large ribosomal subunit protein bL9 OS=Lactobacillus johnsonii (strain FI9785) OX=633699 GN=rplI PE=3 SV=1	rplI	19.87	3	3	3	3877690	Unknown	K02939	RP-L9, MRPL9, rplI; large subunit ribosomal protein L9	GO:0006412 translation; GO:0006518 peptide metabolic process; GO:0006807 nitrogen compound metabolic process; GO:0008152 metabolic process; GO:0009058 biosynthetic process; GO:0009059 macromolecule biosynthetic process; GO:0009987 cellular process; GO:0010467 gene expression; GO:0019538 protein metabolic process; GO:0034641 cellular nitrogen compound metabolic process; GO:0043043 peptide biosynth…	GO:0005622 intracellular anatomical structure; GO:0005737 cytoplasm; GO:0005829 cytosol; GO:0005840 ribosome; GO:0015934 large ribosomal subunit; GO:0022625 cytosolic large ribosomal subunit; GO:0022626 cytosolic ribosome; GO:0032991 protein-containing complex; GO:0043226 organelle; GO:0043228 non-membrane-bounded organelle; GO:0043229 intracellular organelle; GO:0043232 intracellular non-membran…	GO:0003676 nucleic acid binding; GO:0003723 RNA binding; GO:0005488 binding; GO:0097159 organic cyclic compound binding; GO:1901363 heterocyclic compound binding;	PF01281; PF03948	Ribosomal protein L9, N-terminal domain; Ribosomal protein L9, C-terminal domain	J	Ribosomal protein L9	COG0359	map03010 Ribosome	Genetic Information Processing	Translation	map03010
D0R2T6	Inosine-5'-monophosphate dehydrogenase OS=Lactobacillus johnsonii (strain FI9785) OX=633699 GN=guaB PE=3 SV=1	guaB	5.99	2	2	2	221028	Unknown	K00088	IMPDH, guaB; IMP dehydrogenase [EC:1.1.1.205]	GO:0006139 nucleobase-containing compound metabolic process; GO:0006163 purine nucleotide metabolic process; GO:0006164 purine nucleotide biosynthetic process; GO:0006183 GTP biosynthetic process; GO:0006725 cellular aromatic compound metabolic process; GO:0006753 nucleoside phosphate metabolic process; GO:0006793 phosphorus metabolic process; GO:0006796 phosphate-containing compound metabolic pr…	GO:0005622 intracellular anatomical structure; GO:0005737 cytoplasm;	GO:0003824 catalytic activity; GO:0003938 IMP dehydrogenase activity; GO:0016491 oxidoreductase activity; GO:0016614 oxidoreductase activity, acting on CH-OH group of donors; GO:0016616 oxidoreductase activity, acting on the CH-OH group of donors, NAD or NADP as acceptor;	PF00478	IMP dehydrogenase / GMP reductase domain	F	IMP dehydrogenase/GMP reductase	COG0516	map00230 Purine metabolism	Metabolism	Nucleotide metabolism	map00230
D0R2T6	Inosine-5'-monophosphate dehydrogenase OS=Lactobacillus johnsonii (strain FI9785) OX=633699 GN=guaB PE=3 SV=1	guaB	5.99	2	2	2	221028	Unknown	K00088	IMPDH, guaB; IMP dehydrogenase [EC:1.1.1.205]	GO:0006139 nucleobase-containing compound metabolic process; GO:0006163 purine nucleotide metabolic process; GO:0006164 purine nucleotide biosynthetic process; GO:0006183 GTP biosynthetic process; GO:0006725 cellular aromatic compound metabolic process; GO:0006753 nucleoside phosphate metabolic process; GO:0006793 phosphorus metabolic process; GO:0006796 phosphate-containing compound metabolic pr…	GO:0005622 intracellular anatomical structure; GO:0005737 cytoplasm;	GO:0003824 catalytic activity; GO:0003938 IMP dehydrogenase activity; GO:0016491 oxidoreductase activity; GO:0016614 oxidoreductase activity, acting on CH-OH group of donors; GO:0016616 oxidoreductase activity, acting on the CH-OH group of donors, NAD or NADP as acceptor;	PF00478	IMP dehydrogenase / GMP reductase domain	F	IMP dehydrogenase/GMP reductase	COG0516	map00983 Drug metabolism - other enzymes	Metabolism	Xenobiotics biodegradation and metabolism	map00983
D0R2T6	Inosine-5'-monophosphate dehydrogenase OS=Lactobacillus johnsonii (strain FI9785) OX=633699 GN=guaB PE=3 SV=1	guaB	5.99	2	2	2	221028	Unknown	K00088	IMPDH, guaB; IMP dehydrogenase [EC:1.1.1.205]	GO:0006139 nucleobase-containing compound metabolic process; GO:0006163 purine nucleotide metabolic process; GO:0006164 purine nucleotide biosynthetic process; GO:0006183 GTP biosynthetic process; GO:0006725 cellular aromatic compound metabolic process; GO:0006753 nucleoside phosphate metabolic process; GO:0006793 phosphorus metabolic process; GO:0006796 phosphate-containing compound metabolic pr…	GO:0005622 intracellular anatomical structure; GO:0005737 cytoplasm;	GO:0003824 catalytic activity; GO:0003938 IMP dehydrogenase activity; GO:0016491 oxidoreductase activity; GO:0016614 oxidoreductase activity, acting on CH-OH group of donors; GO:0016616 oxidoreductase activity, acting on the CH-OH group of donors, NAD or NADP as acceptor;	PF00478	IMP dehydrogenase / GMP reductase domain	F	IMP dehydrogenase/GMP reductase	COG0516	map01100 Metabolic pathways	Metabolism	Global and overview maps	map01100
D0R2T6	Inosine-5'-monophosphate dehydrogenase OS=Lactobacillus johnsonii (strain FI9785) OX=633699 GN=guaB PE=3 SV=1	guaB	5.99	2	2	2	221028	Unknown	K00088	IMPDH, guaB; IMP dehydrogenase [EC:1.1.1.205]	GO:0006139 nucleobase-containing compound metabolic process; GO:0006163 purine nucleotide metabolic process; GO:0006164 purine nucleotide biosynthetic process; GO:0006183 GTP biosynthetic process; GO:0006725 cellular aromatic compound metabolic process; GO:0006753 nucleoside phosphate metabolic process; GO:0006793 phosphorus metabolic process; GO:0006796 phosphate-containing compound metabolic pr…	GO:0005622 intracellular anatomical structure; GO:0005737 cytoplasm;	GO:0003824 catalytic activity; GO:0003938 IMP dehydrogenase activity; GO:0016491 oxidoreductase activity; GO:0016614 oxidoreductase activity, acting on CH-OH group of donors; GO:0016616 oxidoreductase activity, acting on the CH-OH group of donors, NAD or NADP as acceptor;	PF00478	IMP dehydrogenase / GMP reductase domain	F	IMP dehydrogenase/GMP reductase	COG0516	map01110 Biosynthesis of secondary metabolites	Metabolism	Global and overview maps	map01110
D0R2U2	Urocanate reductase OS=Lactobacillus johnsonii (strain FI9785) OX=633699 GN=FI9785_114 PE=3 SV=1	FI9785_114	3.25	2	2	2	102988	Unknown	K17363	urdA; urocanate reductase [EC:1.3.99.33]				PF04205	FMN-binding domain	R	Uncharacterized conserved protein, contains FMN-binding domain	COG3976	map00340 Histidine metabolism	Metabolism	Amino acid metabolism	map00340
D0R2V5	HtrA-like serine protease OS=Lactobacillus johnsonii (strain FI9785) OX=633699 GN=htrA PE=3 SV=1	htrA	11.08	4	4	4	8103150	Unknown	K04771	degP, htrA; serine protease Do [EC:3.4.21.107]	GO:0009266 response to temperature stimulus; GO:0009628 response to abiotic stimulus; GO:0050896 response to stimulus;			PF13365; PF13180	Trypsin-like peptidase domain; PDZ domain	O	Periplasmic serine protease, S1-C subfamily, contain C-terminal PDZ domain	COG0265	map02020 Two-component system	Environmental Information Processing	Signal transduction	map02020
D0R2W4	Exodeoxyribonuclease OS=Lactobacillus johnsonii (strain FI9785) OX=633699 GN=FI9785_102 PE=3 SV=1	FI9785_102	10.18	2	2	2	94706	Unknown	K01142	E3.1.11.2, xthA; exodeoxyribonuclease III [EC:3.1.11.2]	GO:0006139 nucleobase-containing compound metabolic process; GO:0006259 DNA metabolic process; GO:0006281 DNA repair; GO:0006284 base-excision repair; GO:0006725 cellular aromatic compound metabolic process; GO:0006807 nitrogen compound metabolic process; GO:0006950 response to stress; GO:0006974 DNA damage response; GO:0008152 metabolic process; GO:0009987 cellular process; GO:0033554 cellular r…	GO:0005622 intracellular anatomical structure; GO:0005737 cytoplasm;	GO:0003824 catalytic activity; GO:0003906 DNA-(apurinic or apyrimidinic site) endonuclease activity; GO:0004518 nuclease activity; GO:0004527 exonuclease activity; GO:0004529 DNA exonuclease activity; GO:0004536 DNA nuclease activity; GO:0008296 3'-5'-DNA exonuclease activity; GO:0008309 double-stranded DNA exodeoxyribonuclease activity; GO:0008311 double-stranded DNA 3'-5' DNA exonuclease activi…	PF03372	Endonuclease/Exonuclease/phosphatase family	L	Exonuclease III	COG0708	map03410 Base excision repair	Genetic Information Processing	Replication and repair	map03410
D0R2Y7	PTS system lactose-specific EIIA component OS=Lactobacillus johnsonii (strain FI9785) OX=633699 GN=lacF PE=4 SV=1	lacF	6.78	1	1	1	245457	Unknown	K02786	lacF; lactose PTS system EIIA component [EC:2.7.1.207]				PF02255	PTS system, Lactose/Cellobiose specific IIA subunit	G	Phosphotransferase system cellobiose-specific component IIA	COG1447	map00052 Galactose metabolism	Metabolism	Carbohydrate metabolism	map00052
D0R2Y7	PTS system lactose-specific EIIA component OS=Lactobacillus johnsonii (strain FI9785) OX=633699 GN=lacF PE=4 SV=1	lacF	6.78	1	1	1	245457	Unknown	K02786	lacF; lactose PTS system EIIA component [EC:2.7.1.207]				PF02255	PTS system, Lactose/Cellobiose specific IIA subunit	G	Phosphotransferase system cellobiose-specific component IIA	COG1447	map01100 Metabolic pathways	Metabolism	Global and overview maps	map01100
D0R2Y7	PTS system lactose-specific EIIA component OS=Lactobacillus johnsonii (strain FI9785) OX=633699 GN=lacF PE=4 SV=1	lacF	6.78	1	1	1	245457	Unknown	K02786	lacF; lactose PTS system EIIA component [EC:2.7.1.207]				PF02255	PTS system, Lactose/Cellobiose specific IIA subunit	G	Phosphotransferase system cellobiose-specific component IIA	COG1447	map02060 Phosphotransferase system (PTS)	Environmental Information Processing	Membrane transport	map02060
D0R2Y8	PTS system lactose-specific EIICB component OS=Lactobacillus johnsonii (strain FI9785) OX=633699 GN=lacE PE=4 SV=1	lacE	5.53	3	3	3	260045	Unknown	K02788	lacE; lactose PTS system EIICB component [EC:2.7.1.207]	GO:0005975 carbohydrate metabolic process; GO:0006793 phosphorus metabolic process; GO:0006796 phosphate-containing compound metabolic process; GO:0008152 metabolic process; GO:0009987 cellular process; GO:0016310 phosphorylation; GO:0044237 cellular metabolic process; GO:0044238 primary metabolic process; GO:0046835 carbohydrate phosphorylation; GO:0071704 organic substance metabolic process;			PF02302	PTS system, Lactose/Cellobiose specific IIB subunit	G	Phosphotransferase system cellobiose-specific component IIC	COG1455	map00052 Galactose metabolism	Metabolism	Carbohydrate metabolism	map00052
D0R2Y8	PTS system lactose-specific EIICB component OS=Lactobacillus johnsonii (strain FI9785) OX=633699 GN=lacE PE=4 SV=1	lacE	5.53	3	3	3	260045	Unknown	K02788	lacE; lactose PTS system EIICB component [EC:2.7.1.207]	GO:0005975 carbohydrate metabolic process; GO:0006793 phosphorus metabolic process; GO:0006796 phosphate-containing compound metabolic process; GO:0008152 metabolic process; GO:0009987 cellular process; GO:0016310 phosphorylation; GO:0044237 cellular metabolic process; GO:0044238 primary metabolic process; GO:0046835 carbohydrate phosphorylation; GO:0071704 organic substance metabolic process;			PF02302	PTS system, Lactose/Cellobiose specific IIB subunit	G	Phosphotransferase system cellobiose-specific component IIC	COG1455	map01100 Metabolic pathways	Metabolism	Global and overview maps	map01100
D0R2Y8	PTS system lactose-specific EIICB component OS=Lactobacillus johnsonii (strain FI9785) OX=633699 GN=lacE PE=4 SV=1	lacE	5.53	3	3	3	260045	Unknown	K02788	lacE; lactose PTS system EIICB component [EC:2.7.1.207]	GO:0005975 carbohydrate metabolic process; GO:0006793 phosphorus metabolic process; GO:0006796 phosphate-containing compound metabolic process; GO:0008152 metabolic process; GO:0009987 cellular process; GO:0016310 phosphorylation; GO:0044237 cellular metabolic process; GO:0044238 primary metabolic process; GO:0046835 carbohydrate phosphorylation; GO:0071704 organic substance metabolic process;			PF02302	PTS system, Lactose/Cellobiose specific IIB subunit	G	Phosphotransferase system cellobiose-specific component IIC	COG1455	map02060 Phosphotransferase system (PTS)	Environmental Information Processing	Membrane transport	map02060
D0R352	Phosphate-binding protein OS=Lactobacillus johnsonii (strain FI9785) OX=633699 GN=pstS PE=3 SV=1	pstS	6.92	2	2	2	249928	Unknown	K02040	pstS; phosphate transport system substrate-binding protein	GO:0006810 transport; GO:0006811 monoatomic ion transport; GO:0006817 phosphate ion transport; GO:0006820 monoatomic anion transport; GO:0015698 inorganic anion transport; GO:0051179 localization; GO:0051234 establishment of localization;		GO:0005488 binding; GO:0042301 phosphate ion binding; GO:0043167 ion binding; GO:0043168 anion binding;			P	ABC-type phosphate transport system, periplasmic component	COG0226	map02010 ABC transporters	Environmental Information Processing	Membrane transport	map02010
D0R352	Phosphate-binding protein OS=Lactobacillus johnsonii (strain FI9785) OX=633699 GN=pstS PE=3 SV=1	pstS	6.92	2	2	2	249928	Unknown	K02040	pstS; phosphate transport system substrate-binding protein	GO:0006810 transport; GO:0006811 monoatomic ion transport; GO:0006817 phosphate ion transport; GO:0006820 monoatomic anion transport; GO:0015698 inorganic anion transport; GO:0051179 localization; GO:0051234 establishment of localization;		GO:0005488 binding; GO:0042301 phosphate ion binding; GO:0043167 ion binding; GO:0043168 anion binding;			P	ABC-type phosphate transport system, periplasmic component	COG0226	map02020 Two-component system	Environmental Information Processing	Signal transduction	map02020
D0R353	Phosphate transport system permease protein OS=Lactobacillus johnsonii (strain FI9785) OX=633699 GN=pstC PE=3 SV=1	pstC	3.33	1	1	1	246167	Unknown	K02037	pstC; phosphate transport system permease protein		GO:0005886 plasma membrane; GO:0016020 membrane; GO:0071944 cell periphery;				P	ABC-type phosphate transport system, permease component	COG0573	map02010 ABC transporters	Environmental Information Processing	Membrane transport	map02010
D0R363	Ribose-5-phosphate isomerase A OS=Lactobacillus johnsonii (strain FI9785) OX=633699 GN=rpiA PE=3 SV=1	rpiA	16.38	4	4	4	31404000	Unknown	K01807	rpiA; ribose 5-phosphate isomerase A [EC:5.3.1.6]						G	Ribose 5-phosphate isomerase	COG0120	map00030 Pentose phosphate pathway	Metabolism	Carbohydrate metabolism	map00030
D0R363	Ribose-5-phosphate isomerase A OS=Lactobacillus johnsonii (strain FI9785) OX=633699 GN=rpiA PE=3 SV=1	rpiA	16.38	4	4	4	31404000	Unknown	K01807	rpiA; ribose 5-phosphate isomerase A [EC:5.3.1.6]						G	Ribose 5-phosphate isomerase	COG0120	map00710 Carbon fixation in photosynthetic organisms	Metabolism	Energy metabolism	map00710
D0R363	Ribose-5-phosphate isomerase A OS=Lactobacillus johnsonii (strain FI9785) OX=633699 GN=rpiA PE=3 SV=1	rpiA	16.38	4	4	4	31404000	Unknown	K01807	rpiA; ribose 5-phosphate isomerase A [EC:5.3.1.6]						G	Ribose 5-phosphate isomerase	COG0120	map01100 Metabolic pathways	Metabolism	Global and overview maps	map01100
D0R363	Ribose-5-phosphate isomerase A OS=Lactobacillus johnsonii (strain FI9785) OX=633699 GN=rpiA PE=3 SV=1	rpiA	16.38	4	4	4	31404000	Unknown	K01807	rpiA; ribose 5-phosphate isomerase A [EC:5.3.1.6]						G	Ribose 5-phosphate isomerase	COG0120	map01110 Biosynthesis of secondary metabolites	Metabolism	Global and overview maps	map01110
D0R363	Ribose-5-phosphate isomerase A OS=Lactobacillus johnsonii (strain FI9785) OX=633699 GN=rpiA PE=3 SV=1	rpiA	16.38	4	4	4	31404000	Unknown	K01807	rpiA; ribose 5-phosphate isomerase A [EC:5.3.1.6]						G	Ribose 5-phosphate isomerase	COG0120	map01120 Microbial metabolism in diverse environments	Metabolism	Global and overview maps	map01120
D0R363	Ribose-5-phosphate isomerase A OS=Lactobacillus johnsonii (strain FI9785) OX=633699 GN=rpiA PE=3 SV=1	rpiA	16.38	4	4	4	31404000	Unknown	K01807	rpiA; ribose 5-phosphate isomerase A [EC:5.3.1.6]						G	Ribose 5-phosphate isomerase	COG0120	map01200 Carbon metabolism	Metabolism	Global and overview maps	map01200
D0R363	Ribose-5-phosphate isomerase A OS=Lactobacillus johnsonii (strain FI9785) OX=633699 GN=rpiA PE=3 SV=1	rpiA	16.38	4	4	4	31404000	Unknown	K01807	rpiA; ribose 5-phosphate isomerase A [EC:5.3.1.6]						G	Ribose 5-phosphate isomerase	COG0120	map01230 Biosynthesis of amino acids	Metabolism	Global and overview maps	map01230
D0R385	UTP--glucose-1-phosphate uridylyltransferase OS=Lactobacillus johnsonii (strain FI9785) OX=633699 GN=galU PE=3 SV=1	galU	19.6	4	4	4	674684	Unknown	K00963	UGP2, galU, galF; UTP--glucose-1-phosphate uridylyltransferase [EC:2.7.7.9]						M	UTP-glucose-1-phosphate uridylyltransferase	COG1210	map00040 Pentose and glucuronate interconversions	Metabolism	Carbohydrate metabolism	map00040
D0R385	UTP--glucose-1-phosphate uridylyltransferase OS=Lactobacillus johnsonii (strain FI9785) OX=633699 GN=galU PE=3 SV=1	galU	19.6	4	4	4	674684	Unknown	K00963	UGP2, galU, galF; UTP--glucose-1-phosphate uridylyltransferase [EC:2.7.7.9]						M	UTP-glucose-1-phosphate uridylyltransferase	COG1210	map00052 Galactose metabolism	Metabolism	Carbohydrate metabolism	map00052
D0R385	UTP--glucose-1-phosphate uridylyltransferase OS=Lactobacillus johnsonii (strain FI9785) OX=633699 GN=galU PE=3 SV=1	galU	19.6	4	4	4	674684	Unknown	K00963	UGP2, galU, galF; UTP--glucose-1-phosphate uridylyltransferase [EC:2.7.7.9]						M	UTP-glucose-1-phosphate uridylyltransferase	COG1210	map00500 Starch and sucrose metabolism	Metabolism	Carbohydrate metabolism	map00500
D0R385	UTP--glucose-1-phosphate uridylyltransferase OS=Lactobacillus johnsonii (strain FI9785) OX=633699 GN=galU PE=3 SV=1	galU	19.6	4	4	4	674684	Unknown	K00963	UGP2, galU, galF; UTP--glucose-1-phosphate uridylyltransferase [EC:2.7.7.9]						M	UTP-glucose-1-phosphate uridylyltransferase	COG1210	map00520 Amino sugar and nucleotide sugar metabolism	Metabolism	Carbohydrate metabolism	map00520
D0R385	UTP--glucose-1-phosphate uridylyltransferase OS=Lactobacillus johnsonii (strain FI9785) OX=633699 GN=galU PE=3 SV=1	galU	19.6	4	4	4	674684	Unknown	K00963	UGP2, galU, galF; UTP--glucose-1-phosphate uridylyltransferase [EC:2.7.7.9]						M	UTP-glucose-1-phosphate uridylyltransferase	COG1210	map00541 O-Antigen nucleotide sugar biosynthesis	Metabolism	Glycan biosynthesis and metabolism	map00541
D0R385	UTP--glucose-1-phosphate uridylyltransferase OS=Lactobacillus johnsonii (strain FI9785) OX=633699 GN=galU PE=3 SV=1	galU	19.6	4	4	4	674684	Unknown	K00963	UGP2, galU, galF; UTP--glucose-1-phosphate uridylyltransferase [EC:2.7.7.9]						M	UTP-glucose-1-phosphate uridylyltransferase	COG1210	map01100 Metabolic pathways	Metabolism	Global and overview maps	map01100
D0R385	UTP--glucose-1-phosphate uridylyltransferase OS=Lactobacillus johnsonii (strain FI9785) OX=633699 GN=galU PE=3 SV=1	galU	19.6	4	4	4	674684	Unknown	K00963	UGP2, galU, galF; UTP--glucose-1-phosphate uridylyltransferase [EC:2.7.7.9]						M	UTP-glucose-1-phosphate uridylyltransferase	COG1210	map01110 Biosynthesis of secondary metabolites	Metabolism	Global and overview maps	map01110
D0R385	UTP--glucose-1-phosphate uridylyltransferase OS=Lactobacillus johnsonii (strain FI9785) OX=633699 GN=galU PE=3 SV=1	galU	19.6	4	4	4	674684	Unknown	K00963	UGP2, galU, galF; UTP--glucose-1-phosphate uridylyltransferase [EC:2.7.7.9]						M	UTP-glucose-1-phosphate uridylyltransferase	COG1210	map01240 Biosynthesis of cofactors	Metabolism	Global and overview maps	map01240
D0R385	UTP--glucose-1-phosphate uridylyltransferase OS=Lactobacillus johnsonii (strain FI9785) OX=633699 GN=galU PE=3 SV=1	galU	19.6	4	4	4	674684	Unknown	K00963	UGP2, galU, galF; UTP--glucose-1-phosphate uridylyltransferase [EC:2.7.7.9]						M	UTP-glucose-1-phosphate uridylyltransferase	COG1210	map01250 Biosynthesis of nucleotide sugars	Metabolism	Global and overview maps	map01250
D0R395	Aminopeptidase OS=Lactobacillus johnsonii (strain FI9785) OX=633699 GN=pepN PE=3 SV=1	pepN	22.51	16	16	16	125567000	Unknown	K01256	pepN; aminopeptidase N [EC:3.4.11.2]		GO:0005622 intracellular anatomical structure; GO:0005737 cytoplasm;		PF17900; PF01433; PF11838	Peptidase M1 N-terminal domain; Peptidase family M1 domain; ERAP1-like C-terminal domain	E	Aminopeptidase N, contains DUF3458 domain	COG0308	map00480 Glutathione metabolism	Metabolism	Metabolism of other amino acids	map00480
D0R395	Aminopeptidase OS=Lactobacillus johnsonii (strain FI9785) OX=633699 GN=pepN PE=3 SV=1	pepN	22.51	16	16	16	125567000	Unknown	K01256	pepN; aminopeptidase N [EC:3.4.11.2]		GO:0005622 intracellular anatomical structure; GO:0005737 cytoplasm;		PF17900; PF01433; PF11838	Peptidase M1 N-terminal domain; Peptidase family M1 domain; ERAP1-like C-terminal domain	E	Aminopeptidase N, contains DUF3458 domain	COG0308	map01100 Metabolic pathways	Metabolism	Global and overview maps	map01100
D0R3B5	Tautomerase OS=Lactobacillus johnsonii (strain FI9785) OX=633699 GN=xylH PE=3 SV=1	xylH	15.25	1	1	1	290878	Unknown	K01821	praC, xylH; 4-oxalocrotonate tautomerase [EC:5.3.2.6]	GO:0006725 cellular aromatic compound metabolic process; GO:0008152 metabolic process; GO:0009987 cellular process; GO:0044237 cellular metabolic process;		GO:0003824 catalytic activity; GO:0016853 isomerase activity;	PF01361	Tautomerase enzyme	Q	Phenylpyruvate tautomerase PptA, 4-oxalocrotonate tautomerase family	COG1942	map00362 Benzoate degradation	Metabolism	Xenobiotics biodegradation and metabolism	map00362
D0R3B5	Tautomerase OS=Lactobacillus johnsonii (strain FI9785) OX=633699 GN=xylH PE=3 SV=1	xylH	15.25	1	1	1	290878	Unknown	K01821	praC, xylH; 4-oxalocrotonate tautomerase [EC:5.3.2.6]	GO:0006725 cellular aromatic compound metabolic process; GO:0008152 metabolic process; GO:0009987 cellular process; GO:0044237 cellular metabolic process;		GO:0003824 catalytic activity; GO:0016853 isomerase activity;	PF01361	Tautomerase enzyme	Q	Phenylpyruvate tautomerase PptA, 4-oxalocrotonate tautomerase family	COG1942	map00621 Dioxin degradation	Metabolism	Xenobiotics biodegradation and metabolism	map00621
D0R3B5	Tautomerase OS=Lactobacillus johnsonii (strain FI9785) OX=633699 GN=xylH PE=3 SV=1	xylH	15.25	1	1	1	290878	Unknown	K01821	praC, xylH; 4-oxalocrotonate tautomerase [EC:5.3.2.6]	GO:0006725 cellular aromatic compound metabolic process; GO:0008152 metabolic process; GO:0009987 cellular process; GO:0044237 cellular metabolic process;		GO:0003824 catalytic activity; GO:0016853 isomerase activity;	PF01361	Tautomerase enzyme	Q	Phenylpyruvate tautomerase PptA, 4-oxalocrotonate tautomerase family	COG1942	map00622 Xylene degradation	Metabolism	Xenobiotics biodegradation and metabolism	map00622
D0R3B5	Tautomerase OS=Lactobacillus johnsonii (strain FI9785) OX=633699 GN=xylH PE=3 SV=1	xylH	15.25	1	1	1	290878	Unknown	K01821	praC, xylH; 4-oxalocrotonate tautomerase [EC:5.3.2.6]	GO:0006725 cellular aromatic compound metabolic process; GO:0008152 metabolic process; GO:0009987 cellular process; GO:0044237 cellular metabolic process;		GO:0003824 catalytic activity; GO:0016853 isomerase activity;	PF01361	Tautomerase enzyme	Q	Phenylpyruvate tautomerase PptA, 4-oxalocrotonate tautomerase family	COG1942	map01100 Metabolic pathways	Metabolism	Global and overview maps	map01100
D0R3B5	Tautomerase OS=Lactobacillus johnsonii (strain FI9785) OX=633699 GN=xylH PE=3 SV=1	xylH	15.25	1	1	1	290878	Unknown	K01821	praC, xylH; 4-oxalocrotonate tautomerase [EC:5.3.2.6]	GO:0006725 cellular aromatic compound metabolic process; GO:0008152 metabolic process; GO:0009987 cellular process; GO:0044237 cellular metabolic process;		GO:0003824 catalytic activity; GO:0016853 isomerase activity;	PF01361	Tautomerase enzyme	Q	Phenylpyruvate tautomerase PptA, 4-oxalocrotonate tautomerase family	COG1942	map01120 Microbial metabolism in diverse environments	Metabolism	Global and overview maps	map01120
D0R3B5	Tautomerase OS=Lactobacillus johnsonii (strain FI9785) OX=633699 GN=xylH PE=3 SV=1	xylH	15.25	1	1	1	290878	Unknown	K01821	praC, xylH; 4-oxalocrotonate tautomerase [EC:5.3.2.6]	GO:0006725 cellular aromatic compound metabolic process; GO:0008152 metabolic process; GO:0009987 cellular process; GO:0044237 cellular metabolic process;		GO:0003824 catalytic activity; GO:0016853 isomerase activity;	PF01361	Tautomerase enzyme	Q	Phenylpyruvate tautomerase PptA, 4-oxalocrotonate tautomerase family	COG1942	map01220 Degradation of aromatic compounds	Metabolism	Global and overview maps	map01220
D0R3C0	Large ribosomal subunit protein bL27 OS=Lactobacillus johnsonii (strain FI9785) OX=633699 GN=rpmA PE=3 SV=1	rpmA	12.12	2	2	2	863215	Unknown	K02899	RP-L27, MRPL27, rpmA; large subunit ribosomal protein L27		GO:0005622 intracellular anatomical structure; GO:0005737 cytoplasm; GO:0005829 cytosol; GO:0005840 ribosome; GO:0015934 large ribosomal subunit; GO:0022625 cytosolic large ribosomal subunit; GO:0022626 cytosolic ribosome; GO:0032991 protein-containing complex; GO:0043226 organelle; GO:0043228 non-membrane-bounded organelle; GO:0043229 intracellular organelle; GO:0043232 intracellular non-membran…	GO:0003735 structural constituent of ribosome; GO:0005198 structural molecule activity;			J	Ribosomal protein L27	COG0211	map03010 Ribosome	Genetic Information Processing	Translation	map03010
D0R3D5	DNA-directed RNA polymerase subunit omega OS=Lactobacillus johnsonii (strain FI9785) OX=633699 GN=rpoZ PE=3 SV=1	rpoZ	52.78	3	3	3	12500300	Unknown	K03060	rpoZ; DNA-directed RNA polymerase subunit omega [EC:2.7.7.6]						K	DNA-directed RNA polymerase, subunit K/omega	COG1758	map03020 RNA polymerase	Genetic Information Processing	Transcription	map03020
D0R3D7	Methionyl-tRNA formyltransferase OS=Lactobacillus johnsonii (strain FI9785) OX=633699 GN=fmt PE=3 SV=1	fmt	6.69	2	2	2	180162	Unknown	K00604	MTFMT, fmt; methionyl-tRNA formyltransferase [EC:2.1.2.9]	GO:0006139 nucleobase-containing compound metabolic process; GO:0006396 RNA processing; GO:0006399 tRNA metabolic process; GO:0006400 tRNA modification; GO:0006412 translation; GO:0006413 translational initiation; GO:0006518 peptide metabolic process; GO:0006725 cellular aromatic compound metabolic process; GO:0006807 nitrogen compound metabolic process; GO:0008033 tRNA processing; GO:0008152 met…		GO:0003824 catalytic activity; GO:0004479 methionyl-tRNA formyltransferase activity; GO:0016740 transferase activity; GO:0016741 transferase activity, transferring one-carbon groups; GO:0016742 hydroxymethyl-, formyl- and related transferase activity; GO:0140098 catalytic activity, acting on RNA; GO:0140101 catalytic activity, acting on a tRNA;	PF00551; PF02911	Formyl transferase; Formyl transferase, C-terminal domain	J	Methionyl-tRNA formyltransferase	COG0223	map00670 One carbon pool by folate	Metabolism	Metabolism of cofactors and vitamins	map00670
D0R3D7	Methionyl-tRNA formyltransferase OS=Lactobacillus johnsonii (strain FI9785) OX=633699 GN=fmt PE=3 SV=1	fmt	6.69	2	2	2	180162	Unknown	K00604	MTFMT, fmt; methionyl-tRNA formyltransferase [EC:2.1.2.9]	GO:0006139 nucleobase-containing compound metabolic process; GO:0006396 RNA processing; GO:0006399 tRNA metabolic process; GO:0006400 tRNA modification; GO:0006412 translation; GO:0006413 translational initiation; GO:0006518 peptide metabolic process; GO:0006725 cellular aromatic compound metabolic process; GO:0006807 nitrogen compound metabolic process; GO:0008033 tRNA processing; GO:0008152 met…		GO:0003824 catalytic activity; GO:0004479 methionyl-tRNA formyltransferase activity; GO:0016740 transferase activity; GO:0016741 transferase activity, transferring one-carbon groups; GO:0016742 hydroxymethyl-, formyl- and related transferase activity; GO:0140098 catalytic activity, acting on RNA; GO:0140101 catalytic activity, acting on a tRNA;	PF00551; PF02911	Formyl transferase; Formyl transferase, C-terminal domain	J	Methionyl-tRNA formyltransferase	COG0223	map00970 Aminoacyl-tRNA biosynthesis	Genetic Information Processing	Translation	map00970
D0R3D7	Methionyl-tRNA formyltransferase OS=Lactobacillus johnsonii (strain FI9785) OX=633699 GN=fmt PE=3 SV=1	fmt	6.69	2	2	2	180162	Unknown	K00604	MTFMT, fmt; methionyl-tRNA formyltransferase [EC:2.1.2.9]	GO:0006139 nucleobase-containing compound metabolic process; GO:0006396 RNA processing; GO:0006399 tRNA metabolic process; GO:0006400 tRNA modification; GO:0006412 translation; GO:0006413 translational initiation; GO:0006518 peptide metabolic process; GO:0006725 cellular aromatic compound metabolic process; GO:0006807 nitrogen compound metabolic process; GO:0008033 tRNA processing; GO:0008152 met…		GO:0003824 catalytic activity; GO:0004479 methionyl-tRNA formyltransferase activity; GO:0016740 transferase activity; GO:0016741 transferase activity, transferring one-carbon groups; GO:0016742 hydroxymethyl-, formyl- and related transferase activity; GO:0140098 catalytic activity, acting on RNA; GO:0140101 catalytic activity, acting on a tRNA;	PF00551; PF02911	Formyl transferase; Formyl transferase, C-terminal domain	J	Methionyl-tRNA formyltransferase	COG0223	map01100 Metabolic pathways	Metabolism	Global and overview maps	map01100
D0R3E2	ribulose-phosphate 3-epimerase OS=Lactobacillus johnsonii (strain FI9785) OX=633699 GN=rpe PE=3 SV=1	rpe	11.11	2	2	2	224056	Unknown	K01783	rpe, RPE; ribulose-phosphate 3-epimerase [EC:5.1.3.1]				PF00834	Ribulose-phosphate 3 epimerase family	G	Pentose-5-phosphate-3-epimerase	COG0036	map00030 Pentose phosphate pathway	Metabolism	Carbohydrate metabolism	map00030
D0R3E2	ribulose-phosphate 3-epimerase OS=Lactobacillus johnsonii (strain FI9785) OX=633699 GN=rpe PE=3 SV=1	rpe	11.11	2	2	2	224056	Unknown	K01783	rpe, RPE; ribulose-phosphate 3-epimerase [EC:5.1.3.1]				PF00834	Ribulose-phosphate 3 epimerase family	G	Pentose-5-phosphate-3-epimerase	COG0036	map00040 Pentose and glucuronate interconversions	Metabolism	Carbohydrate metabolism	map00040
D0R3E2	ribulose-phosphate 3-epimerase OS=Lactobacillus johnsonii (strain FI9785) OX=633699 GN=rpe PE=3 SV=1	rpe	11.11	2	2	2	224056	Unknown	K01783	rpe, RPE; ribulose-phosphate 3-epimerase [EC:5.1.3.1]				PF00834	Ribulose-phosphate 3 epimerase family	G	Pentose-5-phosphate-3-epimerase	COG0036	map00710 Carbon fixation in photosynthetic organisms	Metabolism	Energy metabolism	map00710
D0R3E2	ribulose-phosphate 3-epimerase OS=Lactobacillus johnsonii (strain FI9785) OX=633699 GN=rpe PE=3 SV=1	rpe	11.11	2	2	2	224056	Unknown	K01783	rpe, RPE; ribulose-phosphate 3-epimerase [EC:5.1.3.1]				PF00834	Ribulose-phosphate 3 epimerase family	G	Pentose-5-phosphate-3-epimerase	COG0036	map01100 Metabolic pathways	Metabolism	Global and overview maps	map01100
D0R3E2	ribulose-phosphate 3-epimerase OS=Lactobacillus johnsonii (strain FI9785) OX=633699 GN=rpe PE=3 SV=1	rpe	11.11	2	2	2	224056	Unknown	K01783	rpe, RPE; ribulose-phosphate 3-epimerase [EC:5.1.3.1]				PF00834	Ribulose-phosphate 3 epimerase family	G	Pentose-5-phosphate-3-epimerase	COG0036	map01110 Biosynthesis of secondary metabolites	Metabolism	Global and overview maps	map01110
D0R3E2	ribulose-phosphate 3-epimerase OS=Lactobacillus johnsonii (strain FI9785) OX=633699 GN=rpe PE=3 SV=1	rpe	11.11	2	2	2	224056	Unknown	K01783	rpe, RPE; ribulose-phosphate 3-epimerase [EC:5.1.3.1]				PF00834	Ribulose-phosphate 3 epimerase family	G	Pentose-5-phosphate-3-epimerase	COG0036	map01120 Microbial metabolism in diverse environments	Metabolism	Global and overview maps	map01120
D0R3E2	ribulose-phosphate 3-epimerase OS=Lactobacillus johnsonii (strain FI9785) OX=633699 GN=rpe PE=3 SV=1	rpe	11.11	2	2	2	224056	Unknown	K01783	rpe, RPE; ribulose-phosphate 3-epimerase [EC:5.1.3.1]				PF00834	Ribulose-phosphate 3 epimerase family	G	Pentose-5-phosphate-3-epimerase	COG0036	map01200 Carbon metabolism	Metabolism	Global and overview maps	map01200
D0R3E2	ribulose-phosphate 3-epimerase OS=Lactobacillus johnsonii (strain FI9785) OX=633699 GN=rpe PE=3 SV=1	rpe	11.11	2	2	2	224056	Unknown	K01783	rpe, RPE; ribulose-phosphate 3-epimerase [EC:5.1.3.1]				PF00834	Ribulose-phosphate 3 epimerase family	G	Pentose-5-phosphate-3-epimerase	COG0036	map01230 Biosynthesis of amino acids	Metabolism	Global and overview maps	map01230
D0R3E9	Acyl carrier protein OS=Lactobacillus johnsonii (strain FI9785) OX=633699 GN=acpP PE=3 SV=1	acpP	26.25	2	2	2	827326	Unknown	K02078	acpP; acyl carrier protein	GO:0005975 carbohydrate metabolic process; GO:0006082 organic acid metabolic process; GO:0006629 lipid metabolic process; GO:0006631 fatty acid metabolic process; GO:0006633 fatty acid biosynthetic process; GO:0006643 membrane lipid metabolic process; GO:0006644 phospholipid metabolic process; GO:0006664 glycolipid metabolic process; GO:0006793 phosphorus metabolic process; GO:0006796 phosphate-c…	GO:0005622 intracellular anatomical structure; GO:0005737 cytoplasm; GO:0005829 cytosol;	GO:0000035 acyl binding; GO:0000036 acyl carrier activity; GO:0005488 binding; GO:0019842 vitamin binding; GO:0031177 phosphopantetheine binding; GO:0033218 amide binding; GO:0036094 small molecule binding; GO:0043167 ion binding; GO:0043168 anion binding; GO:0044620 ACP phosphopantetheine attachment site binding; GO:0051192 prosthetic group binding; GO:0072341 modified amino acid binding; GO:014…	PF00550	Phosphopantetheine attachment site	I	Acyl carrier protein	COG0236	map00998 Biosynthesis of various antibiotics	Metabolism	Biosynthesis of other secondary metabolites	map00998
D0R3E9	Acyl carrier protein OS=Lactobacillus johnsonii (strain FI9785) OX=633699 GN=acpP PE=3 SV=1	acpP	26.25	2	2	2	827326	Unknown	K02078	acpP; acyl carrier protein	GO:0005975 carbohydrate metabolic process; GO:0006082 organic acid metabolic process; GO:0006629 lipid metabolic process; GO:0006631 fatty acid metabolic process; GO:0006633 fatty acid biosynthetic process; GO:0006643 membrane lipid metabolic process; GO:0006644 phospholipid metabolic process; GO:0006664 glycolipid metabolic process; GO:0006793 phosphorus metabolic process; GO:0006796 phosphate-c…	GO:0005622 intracellular anatomical structure; GO:0005737 cytoplasm; GO:0005829 cytosol;	GO:0000035 acyl binding; GO:0000036 acyl carrier activity; GO:0005488 binding; GO:0019842 vitamin binding; GO:0031177 phosphopantetheine binding; GO:0033218 amide binding; GO:0036094 small molecule binding; GO:0043167 ion binding; GO:0043168 anion binding; GO:0044620 ACP phosphopantetheine attachment site binding; GO:0051192 prosthetic group binding; GO:0072341 modified amino acid binding; GO:014…	PF00550	Phosphopantetheine attachment site	I	Acyl carrier protein	COG0236	map01100 Metabolic pathways	Metabolism	Global and overview maps	map01100
D0R3E9	Acyl carrier protein OS=Lactobacillus johnsonii (strain FI9785) OX=633699 GN=acpP PE=3 SV=1	acpP	26.25	2	2	2	827326	Unknown	K02078	acpP; acyl carrier protein	GO:0005975 carbohydrate metabolic process; GO:0006082 organic acid metabolic process; GO:0006629 lipid metabolic process; GO:0006631 fatty acid metabolic process; GO:0006633 fatty acid biosynthetic process; GO:0006643 membrane lipid metabolic process; GO:0006644 phospholipid metabolic process; GO:0006664 glycolipid metabolic process; GO:0006793 phosphorus metabolic process; GO:0006796 phosphate-c…	GO:0005622 intracellular anatomical structure; GO:0005737 cytoplasm; GO:0005829 cytosol;	GO:0000035 acyl binding; GO:0000036 acyl carrier activity; GO:0005488 binding; GO:0019842 vitamin binding; GO:0031177 phosphopantetheine binding; GO:0033218 amide binding; GO:0036094 small molecule binding; GO:0043167 ion binding; GO:0043168 anion binding; GO:0044620 ACP phosphopantetheine attachment site binding; GO:0051192 prosthetic group binding; GO:0072341 modified amino acid binding; GO:014…	PF00550	Phosphopantetheine attachment site	I	Acyl carrier protein	COG0236	map01110 Biosynthesis of secondary metabolites	Metabolism	Global and overview maps	map01110
D0R3G5	Large ribosomal subunit protein bL19 OS=Lactobacillus johnsonii (strain FI9785) OX=633699 GN=rplS PE=3 SV=1	rplS	17.24	2	2	2	331252	Unknown	K02884	RP-L19, MRPL19, rplS; large subunit ribosomal protein L19		GO:0005622 intracellular anatomical structure; GO:0005737 cytoplasm; GO:0005829 cytosol; GO:0005840 ribosome; GO:0015934 large ribosomal subunit; GO:0022625 cytosolic large ribosomal subunit; GO:0022626 cytosolic ribosome; GO:0032991 protein-containing complex; GO:0043226 organelle; GO:0043228 non-membrane-bounded organelle; GO:0043229 intracellular organelle; GO:0043232 intracellular non-membran…	GO:0003735 structural constituent of ribosome; GO:0005198 structural molecule activity;			J	Ribosomal protein L19	COG0335	map03010 Ribosome	Genetic Information Processing	Translation	map03010
D0R3G6	Signal peptidase I OS=Lactobacillus johnsonii (strain FI9785) OX=633699 GN=sip1 PE=3 SV=1	sip1	9.39	2	2	2	11204000	Unknown	K03100	lepB; signal peptidase I [EC:3.4.21.89]				PF10502	Signal peptidase, peptidase S26	U	Signal peptidase I	COG0681	map03060 Protein export	Genetic Information Processing	Folding, sorting and degradation	map03060
D0R3H7	Small ribosomal subunit protein uS2 OS=Lactobacillus johnsonii (strain FI9785) OX=633699 GN=rpsB PE=3 SV=1	rpsB	21.07	5	5	5	3185890	Unknown	K02967	RP-S2, MRPS2, rpsB; small subunit ribosomal protein S2	GO:0006412 translation; GO:0006518 peptide metabolic process; GO:0006807 nitrogen compound metabolic process; GO:0008152 metabolic process; GO:0009058 biosynthetic process; GO:0009059 macromolecule biosynthetic process; GO:0009987 cellular process; GO:0010467 gene expression; GO:0019538 protein metabolic process; GO:0034641 cellular nitrogen compound metabolic process; GO:0043043 peptide biosynth…	GO:0005622 intracellular anatomical structure; GO:0005737 cytoplasm; GO:0005829 cytosol; GO:0005840 ribosome; GO:0015935 small ribosomal subunit; GO:0022626 cytosolic ribosome; GO:0022627 cytosolic small ribosomal subunit; GO:0032991 protein-containing complex; GO:0043226 organelle; GO:0043228 non-membrane-bounded organelle; GO:0043229 intracellular organelle; GO:0043232 intracellular non-membran…	GO:0003735 structural constituent of ribosome; GO:0005198 structural molecule activity;			J	Ribosomal protein S2	COG0052	map03010 Ribosome	Genetic Information Processing	Translation	map03010
D0R3I3	Zinc metalloprotease OS=Lactobacillus johnsonii (strain FI9785) OX=633699 GN=rseP PE=3 SV=1	rseP	2.15	1	1	1	240799	Unknown	K11749	rseP; regulator of sigma E protease [EC:3.4.24.-]				PF17820	PDZ domain	OK	Membrane-associated protease RseP, regulator of RpoE activity	COG0750	map04112 Cell cycle - Caulobacter	Cellular Processes	Cell growth and death	map04112
D0R3I4	Proline--tRNA ligase OS=Lactobacillus johnsonii (strain FI9785) OX=633699 GN=proS PE=3 SV=1	proS	3.54	2	2	2	667654	Unknown	K01881	PARS, proS; prolyl-tRNA synthetase [EC:6.1.1.15]				PF00587; PF03129	tRNA synthetase class II core domain (G, H, P, S and T); Anticodon binding domain	J	Prolyl-tRNA synthetase	COG0442	map00970 Aminoacyl-tRNA biosynthesis	Genetic Information Processing	Translation	map00970
D0R3J9	Chaperone protein DnaK OS=Lactobacillus johnsonii (strain FI9785) OX=633699 GN=dnaK PE=2 SV=1	dnaK	17.63	9	9	9	1355820	Unknown	K04043	dnaK, HSPA9; molecular chaperone DnaK	GO:0098630 aggregation of unicellular organisms; GO:0098743 cell aggregation;	GO:0009986 cell surface;	GO:0005488 binding; GO:0030246 carbohydrate binding; GO:0030247 polysaccharide binding; GO:2001065 mannan binding;			O	Molecular chaperone DnaK (HSP70)	COG0443	map03018 RNA degradation	Genetic Information Processing	Folding, sorting and degradation	map03018
D0R3K4	Adenine phosphoribosyltransferase OS=Lactobacillus johnsonii (strain FI9785) OX=633699 GN=apt PE=3 SV=1	apt	35.43	5	5	5	1516460	Unknown	K00759	APRT, apt; adenine phosphoribosyltransferase [EC:2.4.2.7]	GO:0006139 nucleobase-containing compound metabolic process; GO:0006144 purine nucleobase metabolic process; GO:0006168 adenine salvage; GO:0006725 cellular aromatic compound metabolic process; GO:0006807 nitrogen compound metabolic process; GO:0008152 metabolic process; GO:0009058 biosynthetic process; GO:0009112 nucleobase metabolic process; GO:0009113 purine nucleobase biosynthetic process; GO…	GO:0005622 intracellular anatomical structure; GO:0005737 cytoplasm;	GO:0003824 catalytic activity; GO:0003999 adenine phosphoribosyltransferase activity; GO:0016740 transferase activity; GO:0016757 glycosyltransferase activity; GO:0016763 pentosyltransferase activity;	PF00156	Phosphoribosyl transferase domain	F	Adenine/guanine phosphoribosyltransferase or related PRPP-binding protein	COG0503	map00230 Purine metabolism	Metabolism	Nucleotide metabolism	map00230
D0R3K4	Adenine phosphoribosyltransferase OS=Lactobacillus johnsonii (strain FI9785) OX=633699 GN=apt PE=3 SV=1	apt	35.43	5	5	5	1516460	Unknown	K00759	APRT, apt; adenine phosphoribosyltransferase [EC:2.4.2.7]	GO:0006139 nucleobase-containing compound metabolic process; GO:0006144 purine nucleobase metabolic process; GO:0006168 adenine salvage; GO:0006725 cellular aromatic compound metabolic process; GO:0006807 nitrogen compound metabolic process; GO:0008152 metabolic process; GO:0009058 biosynthetic process; GO:0009112 nucleobase metabolic process; GO:0009113 purine nucleobase biosynthetic process; GO…	GO:0005622 intracellular anatomical structure; GO:0005737 cytoplasm;	GO:0003824 catalytic activity; GO:0003999 adenine phosphoribosyltransferase activity; GO:0016740 transferase activity; GO:0016757 glycosyltransferase activity; GO:0016763 pentosyltransferase activity;	PF00156	Phosphoribosyl transferase domain	F	Adenine/guanine phosphoribosyltransferase or related PRPP-binding protein	COG0503	map01100 Metabolic pathways	Metabolism	Global and overview maps	map01100
D0R3K8	Dihydrofolate reductase OS=Lactobacillus johnsonii (strain FI9785) OX=633699 GN=dfrA PE=3 SV=1	dfrA	11.98	2	2	2	202296	Unknown	K00287	DHFR, folA; dihydrofolate reductase [EC:1.5.1.3]				PF00186	Dihydrofolate reductase	H	Dihydrofolate reductase	COG0262	map00670 One carbon pool by folate	Metabolism	Metabolism of cofactors and vitamins	map00670
D0R3K8	Dihydrofolate reductase OS=Lactobacillus johnsonii (strain FI9785) OX=633699 GN=dfrA PE=3 SV=1	dfrA	11.98	2	2	2	202296	Unknown	K00287	DHFR, folA; dihydrofolate reductase [EC:1.5.1.3]				PF00186	Dihydrofolate reductase	H	Dihydrofolate reductase	COG0262	map00790 Folate biosynthesis	Metabolism	Metabolism of cofactors and vitamins	map00790
D0R3K8	Dihydrofolate reductase OS=Lactobacillus johnsonii (strain FI9785) OX=633699 GN=dfrA PE=3 SV=1	dfrA	11.98	2	2	2	202296	Unknown	K00287	DHFR, folA; dihydrofolate reductase [EC:1.5.1.3]				PF00186	Dihydrofolate reductase	H	Dihydrofolate reductase	COG0262	map01100 Metabolic pathways	Metabolism	Global and overview maps	map01100
D0R3K8	Dihydrofolate reductase OS=Lactobacillus johnsonii (strain FI9785) OX=633699 GN=dfrA PE=3 SV=1	dfrA	11.98	2	2	2	202296	Unknown	K00287	DHFR, folA; dihydrofolate reductase [EC:1.5.1.3]				PF00186	Dihydrofolate reductase	H	Dihydrofolate reductase	COG0262	map01240 Biosynthesis of cofactors	Metabolism	Global and overview maps	map01240
D0R3S4	asparaginase OS=Lactobacillus johnsonii (strain FI9785) OX=633699 GN=ansA PE=3 SV=1	ansA	3.23	1	1	1	501941	Unknown	K01424	E3.5.1.1, ansA, ansB; L-asparaginase [EC:3.5.1.1]		GO:0005622 intracellular anatomical structure; GO:0005737 cytoplasm;		PF00710; PF17763	Asparaginase, N-terminal; Glutaminase/Asparaginase C-terminal domain	JE	L-asparaginase/archaeal Glu-tRNAGln amidotransferase subunit D	COG0252	map00250 Alanine, aspartate and glutamate metabolism	Metabolism	Amino acid metabolism	map00250
D0R3S4	asparaginase OS=Lactobacillus johnsonii (strain FI9785) OX=633699 GN=ansA PE=3 SV=1	ansA	3.23	1	1	1	501941	Unknown	K01424	E3.5.1.1, ansA, ansB; L-asparaginase [EC:3.5.1.1]		GO:0005622 intracellular anatomical structure; GO:0005737 cytoplasm;		PF00710; PF17763	Asparaginase, N-terminal; Glutaminase/Asparaginase C-terminal domain	JE	L-asparaginase/archaeal Glu-tRNAGln amidotransferase subunit D	COG0252	map00460 Cyanoamino acid metabolism	Metabolism	Metabolism of other amino acids	map00460
D0R3S4	asparaginase OS=Lactobacillus johnsonii (strain FI9785) OX=633699 GN=ansA PE=3 SV=1	ansA	3.23	1	1	1	501941	Unknown	K01424	E3.5.1.1, ansA, ansB; L-asparaginase [EC:3.5.1.1]		GO:0005622 intracellular anatomical structure; GO:0005737 cytoplasm;		PF00710; PF17763	Asparaginase, N-terminal; Glutaminase/Asparaginase C-terminal domain	JE	L-asparaginase/archaeal Glu-tRNAGln amidotransferase subunit D	COG0252	map01100 Metabolic pathways	Metabolism	Global and overview maps	map01100
D0R3S4	asparaginase OS=Lactobacillus johnsonii (strain FI9785) OX=633699 GN=ansA PE=3 SV=1	ansA	3.23	1	1	1	501941	Unknown	K01424	E3.5.1.1, ansA, ansB; L-asparaginase [EC:3.5.1.1]		GO:0005622 intracellular anatomical structure; GO:0005737 cytoplasm;		PF00710; PF17763	Asparaginase, N-terminal; Glutaminase/Asparaginase C-terminal domain	JE	L-asparaginase/archaeal Glu-tRNAGln amidotransferase subunit D	COG0252	map01110 Biosynthesis of secondary metabolites	Metabolism	Global and overview maps	map01110
D0R3T5	Aminotransferase OS=Lactobacillus johnsonii (strain FI9785) OX=633699 GN=aspC PE=3 SV=1	aspC	15.99	4	4	4	9277920	Unknown	K00841	patA; aminotransferase [EC:2.6.1.-]				PF00155	Aminotransferase class I and II	E	Aspartate/methionine/tyrosine aminotransferase	COG0436	map00300 Lysine biosynthesis	Metabolism	Amino acid metabolism	map00300
D0R3T5	Aminotransferase OS=Lactobacillus johnsonii (strain FI9785) OX=633699 GN=aspC PE=3 SV=1	aspC	15.99	4	4	4	9277920	Unknown	K00841	patA; aminotransferase [EC:2.6.1.-]				PF00155	Aminotransferase class I and II	E	Aspartate/methionine/tyrosine aminotransferase	COG0436	map01100 Metabolic pathways	Metabolism	Global and overview maps	map01100
D0R3T5	Aminotransferase OS=Lactobacillus johnsonii (strain FI9785) OX=633699 GN=aspC PE=3 SV=1	aspC	15.99	4	4	4	9277920	Unknown	K00841	patA; aminotransferase [EC:2.6.1.-]				PF00155	Aminotransferase class I and II	E	Aspartate/methionine/tyrosine aminotransferase	COG0436	map01110 Biosynthesis of secondary metabolites	Metabolism	Global and overview maps	map01110
D0R3T5	Aminotransferase OS=Lactobacillus johnsonii (strain FI9785) OX=633699 GN=aspC PE=3 SV=1	aspC	15.99	4	4	4	9277920	Unknown	K00841	patA; aminotransferase [EC:2.6.1.-]				PF00155	Aminotransferase class I and II	E	Aspartate/methionine/tyrosine aminotransferase	COG0436	map01230 Biosynthesis of amino acids	Metabolism	Global and overview maps	map01230
D0R3V1	Glycine--tRNA ligase beta subunit OS=Lactobacillus johnsonii (strain FI9785) OX=633699 GN=glyS PE=3 SV=1	glyS	3.19	2	2	2	299940	Unknown	K01879	glyS; glycyl-tRNA synthetase beta chain [EC:6.1.1.14]				PF05746	DALR anticodon binding domain	J	Glycyl-tRNA synthetase, beta subunit	COG0751	map00970 Aminoacyl-tRNA biosynthesis	Genetic Information Processing	Translation	map00970
D0R3X6	Bifunctional protein PyrR OS=Lactobacillus johnsonii (strain FI9785) OX=633699 GN=pyrR2 PE=3 SV=1	pyrR2	6.38	1	1	1	88297.6	Unknown	K02825	pyrR; pyrimidine operon attenuation protein / uracil phosphoribosyltransferase [EC:2.4.2.9]	GO:0006139 nucleobase-containing compound metabolic process; GO:0006220 pyrimidine nucleotide metabolic process; GO:0006221 pyrimidine nucleotide biosynthetic process; GO:0006355 regulation of DNA-templated transcription; GO:0006725 cellular aromatic compound metabolic process; GO:0006753 nucleoside phosphate metabolic process; GO:0006793 phosphorus metabolic process; GO:0006796 phosphate-contain…		GO:0003700 DNA-binding transcription factor activity; GO:0140110 transcription regulator activity;	PF00156	Phosphoribosyl transferase domain	F	Pyrimidine operon attenuation protein PyrR/uracil phosphoribosyltransferase	COG2065	map00240 Pyrimidine metabolism	Metabolism	Nucleotide metabolism	map00240
D0R3X6	Bifunctional protein PyrR OS=Lactobacillus johnsonii (strain FI9785) OX=633699 GN=pyrR2 PE=3 SV=1	pyrR2	6.38	1	1	1	88297.6	Unknown	K02825	pyrR; pyrimidine operon attenuation protein / uracil phosphoribosyltransferase [EC:2.4.2.9]	GO:0006139 nucleobase-containing compound metabolic process; GO:0006220 pyrimidine nucleotide metabolic process; GO:0006221 pyrimidine nucleotide biosynthetic process; GO:0006355 regulation of DNA-templated transcription; GO:0006725 cellular aromatic compound metabolic process; GO:0006753 nucleoside phosphate metabolic process; GO:0006793 phosphorus metabolic process; GO:0006796 phosphate-contain…		GO:0003700 DNA-binding transcription factor activity; GO:0140110 transcription regulator activity;	PF00156	Phosphoribosyl transferase domain	F	Pyrimidine operon attenuation protein PyrR/uracil phosphoribosyltransferase	COG2065	map01100 Metabolic pathways	Metabolism	Global and overview maps	map01100
D0R434	Asparagine--tRNA ligase OS=Lactobacillus johnsonii (strain FI9785) OX=633699 GN=asnS PE=3 SV=1	asnS	4.63	2	2	2	559865	Unknown	K01893	NARS, asnS; asparaginyl-tRNA synthetase [EC:6.1.1.22]		GO:0005622 intracellular anatomical structure; GO:0005737 cytoplasm;		PF01336; PF00152	OB-fold nucleic acid binding domain; tRNA synthetases class II (D, K and N)	J	Aspartyl/asparaginyl-tRNA synthetase	COG0017	map00970 Aminoacyl-tRNA biosynthesis	Genetic Information Processing	Translation	map00970
D0R439	peptidoglycan glycosyltransferase OS=Lactobacillus johnsonii (strain FI9785) OX=633699 GN=pbp1A PE=4 SV=1	pbp1A	10.06	8	8	8	1779370	Unknown	K05366	mrcA; penicillin-binding protein 1A [EC:2.4.1.129 3.4.16.4]		GO:0005576 extracellular region;		PF00905	Penicillin binding protein transpeptidase domain	M	Penicillin-binding protein 1B/1F, peptidoglycan transglycosylase/transpeptidase	COG0744	map00550 Peptidoglycan biosynthesis	Metabolism	Glycan biosynthesis and metabolism	map00550
D0R439	peptidoglycan glycosyltransferase OS=Lactobacillus johnsonii (strain FI9785) OX=633699 GN=pbp1A PE=4 SV=1	pbp1A	10.06	8	8	8	1779370	Unknown	K05366	mrcA; penicillin-binding protein 1A [EC:2.4.1.129 3.4.16.4]		GO:0005576 extracellular region;		PF00905	Penicillin binding protein transpeptidase domain	M	Penicillin-binding protein 1B/1F, peptidoglycan transglycosylase/transpeptidase	COG0744	map01100 Metabolic pathways	Metabolism	Global and overview maps	map01100
D0R448	Formate--tetrahydrofolate ligase OS=Lactobacillus johnsonii (strain FI9785) OX=633699 GN=fhs PE=3 SV=1	fhs	6.1	3	3	3	332328	Unknown	K01938	fhs; formate--tetrahydrofolate ligase [EC:6.3.4.3]						F	Formyltetrahydrofolate synthetase	COG2759	map00670 One carbon pool by folate	Metabolism	Metabolism of cofactors and vitamins	map00670
D0R448	Formate--tetrahydrofolate ligase OS=Lactobacillus johnsonii (strain FI9785) OX=633699 GN=fhs PE=3 SV=1	fhs	6.1	3	3	3	332328	Unknown	K01938	fhs; formate--tetrahydrofolate ligase [EC:6.3.4.3]						F	Formyltetrahydrofolate synthetase	COG2759	map00720 Carbon fixation pathways in prokaryotes	Metabolism	Energy metabolism	map00720
D0R448	Formate--tetrahydrofolate ligase OS=Lactobacillus johnsonii (strain FI9785) OX=633699 GN=fhs PE=3 SV=1	fhs	6.1	3	3	3	332328	Unknown	K01938	fhs; formate--tetrahydrofolate ligase [EC:6.3.4.3]						F	Formyltetrahydrofolate synthetase	COG2759	map01100 Metabolic pathways	Metabolism	Global and overview maps	map01100
D0R448	Formate--tetrahydrofolate ligase OS=Lactobacillus johnsonii (strain FI9785) OX=633699 GN=fhs PE=3 SV=1	fhs	6.1	3	3	3	332328	Unknown	K01938	fhs; formate--tetrahydrofolate ligase [EC:6.3.4.3]						F	Formyltetrahydrofolate synthetase	COG2759	map01120 Microbial metabolism in diverse environments	Metabolism	Global and overview maps	map01120
D0R448	Formate--tetrahydrofolate ligase OS=Lactobacillus johnsonii (strain FI9785) OX=633699 GN=fhs PE=3 SV=1	fhs	6.1	3	3	3	332328	Unknown	K01938	fhs; formate--tetrahydrofolate ligase [EC:6.3.4.3]						F	Formyltetrahydrofolate synthetase	COG2759	map01200 Carbon metabolism	Metabolism	Global and overview maps	map01200
D0R448	Formate--tetrahydrofolate ligase OS=Lactobacillus johnsonii (strain FI9785) OX=633699 GN=fhs PE=3 SV=1	fhs	6.1	3	3	3	332328	Unknown	K01938	fhs; formate--tetrahydrofolate ligase [EC:6.3.4.3]						F	Formyltetrahydrofolate synthetase	COG2759	map01240 Biosynthesis of cofactors	Metabolism	Global and overview maps	map01240
D0R464	Probable manganese-dependent inorganic pyrophosphatase OS=Lactobacillus johnsonii (strain FI9785) OX=633699 GN=ppa PE=3 SV=1	ppa	6.75	2	2	2	988113	Unknown	K15986	ppaC; manganese-dependent inorganic pyrophosphatase [EC:3.6.1.1]	GO:0006793 phosphorus metabolic process; GO:0008152 metabolic process; GO:0009987 cellular process; GO:0044237 cellular metabolic process;	GO:0005622 intracellular anatomical structure; GO:0005737 cytoplasm;	GO:0003824 catalytic activity; GO:0004427 inorganic diphosphate phosphatase activity; GO:0016462 pyrophosphatase activity; GO:0016787 hydrolase activity; GO:0016817 hydrolase activity, acting on acid anhydrides; GO:0016818 hydrolase activity, acting on acid anhydrides, in phosphorus-containing anhydrides;			C	Inorganic pyrophosphatase/exopolyphosphatase	COG1227	map00190 Oxidative phosphorylation	Metabolism	Energy metabolism	map00190
D0R4B6	2,3,4,5-tetrahydropyridine-2,6-dicarboxylate N-acetyltransferase OS=Lactobacillus johnsonii (strain FI9785) OX=633699 GN=dapD PE=3 SV=1	dapD	4.24	1	1	1	433237	Unknown	K05822	dapH, dapD; tetrahydrodipicolinate N-acetyltransferase [EC:2.3.1.89]						E	Tetrahydrodipicolinate N-succinyltransferase	COG2171	map00300 Lysine biosynthesis	Metabolism	Amino acid metabolism	map00300
D0R4B6	2,3,4,5-tetrahydropyridine-2,6-dicarboxylate N-acetyltransferase OS=Lactobacillus johnsonii (strain FI9785) OX=633699 GN=dapD PE=3 SV=1	dapD	4.24	1	1	1	433237	Unknown	K05822	dapH, dapD; tetrahydrodipicolinate N-acetyltransferase [EC:2.3.1.89]						E	Tetrahydrodipicolinate N-succinyltransferase	COG2171	map01100 Metabolic pathways	Metabolism	Global and overview maps	map01100
D0R4B6	2,3,4,5-tetrahydropyridine-2,6-dicarboxylate N-acetyltransferase OS=Lactobacillus johnsonii (strain FI9785) OX=633699 GN=dapD PE=3 SV=1	dapD	4.24	1	1	1	433237	Unknown	K05822	dapH, dapD; tetrahydrodipicolinate N-acetyltransferase [EC:2.3.1.89]						E	Tetrahydrodipicolinate N-succinyltransferase	COG2171	map01110 Biosynthesis of secondary metabolites	Metabolism	Global and overview maps	map01110
D0R4B6	2,3,4,5-tetrahydropyridine-2,6-dicarboxylate N-acetyltransferase OS=Lactobacillus johnsonii (strain FI9785) OX=633699 GN=dapD PE=3 SV=1	dapD	4.24	1	1	1	433237	Unknown	K05822	dapH, dapD; tetrahydrodipicolinate N-acetyltransferase [EC:2.3.1.89]						E	Tetrahydrodipicolinate N-succinyltransferase	COG2171	map01230 Biosynthesis of amino acids	Metabolism	Global and overview maps	map01230
D0R4D5	Alpha-acetolactate decarboxylase OS=Lactobacillus johnsonii (strain FI9785) OX=633699 GN=aldB PE=3 SV=1	aldB	4.2	1	1	1	185543	Unknown	K01575	alsD, budA, aldC; acetolactate decarboxylase [EC:4.1.1.5]				PF03306	Alpha-acetolactate decarboxylase	Q	Alpha-acetolactate decarboxylase	COG3527	map00650 Butanoate metabolism	Metabolism	Carbohydrate metabolism	map00650
D0R4D5	Alpha-acetolactate decarboxylase OS=Lactobacillus johnsonii (strain FI9785) OX=633699 GN=aldB PE=3 SV=1	aldB	4.2	1	1	1	185543	Unknown	K01575	alsD, budA, aldC; acetolactate decarboxylase [EC:4.1.1.5]				PF03306	Alpha-acetolactate decarboxylase	Q	Alpha-acetolactate decarboxylase	COG3527	map00660 C5-Branched dibasic acid metabolism	Metabolism	Carbohydrate metabolism	map00660
D0R4D5	Alpha-acetolactate decarboxylase OS=Lactobacillus johnsonii (strain FI9785) OX=633699 GN=aldB PE=3 SV=1	aldB	4.2	1	1	1	185543	Unknown	K01575	alsD, budA, aldC; acetolactate decarboxylase [EC:4.1.1.5]				PF03306	Alpha-acetolactate decarboxylase	Q	Alpha-acetolactate decarboxylase	COG3527	map01110 Biosynthesis of secondary metabolites	Metabolism	Global and overview maps	map01110
D0R4H1	Cytidylate kinase OS=Lactobacillus johnsonii (strain FI9785) OX=633699 GN=cmk PE=3 SV=1	cmk	19.46	4	4	4	2503080	Unknown	K00945	cmk; CMP/dCMP kinase [EC:2.7.4.25]	GO:0006082 organic acid metabolic process; GO:0006139 nucleobase-containing compound metabolic process; GO:0006520 amino acid metabolic process; GO:0006573 valine metabolic process; GO:0006575 cellular modified amino acid metabolic process; GO:0006725 cellular aromatic compound metabolic process; GO:0006753 nucleoside phosphate metabolic process; GO:0006766 vitamin metabolic process; GO:0006767 w…	GO:0005622 intracellular anatomical structure; GO:0005737 cytoplasm; GO:0005829 cytosol;	GO:0003824 catalytic activity; GO:0004127 cytidylate kinase activity; GO:0004592 pantoate-beta-alanine ligase activity; GO:0016301 kinase activity; GO:0016740 transferase activity; GO:0016772 transferase activity, transferring phosphorus-containing groups; GO:0016776 phosphotransferase activity, phosphate group as acceptor; GO:0016874 ligase activity; GO:0016879 ligase activity, forming carbon-ni…	PF02224	Cytidylate kinase	F	Cytidylate kinase	COG0283	map00240 Pyrimidine metabolism	Metabolism	Nucleotide metabolism	map00240
D0R4H1	Cytidylate kinase OS=Lactobacillus johnsonii (strain FI9785) OX=633699 GN=cmk PE=3 SV=1	cmk	19.46	4	4	4	2503080	Unknown	K00945	cmk; CMP/dCMP kinase [EC:2.7.4.25]	GO:0006082 organic acid metabolic process; GO:0006139 nucleobase-containing compound metabolic process; GO:0006520 amino acid metabolic process; GO:0006573 valine metabolic process; GO:0006575 cellular modified amino acid metabolic process; GO:0006725 cellular aromatic compound metabolic process; GO:0006753 nucleoside phosphate metabolic process; GO:0006766 vitamin metabolic process; GO:0006767 w…	GO:0005622 intracellular anatomical structure; GO:0005737 cytoplasm; GO:0005829 cytosol;	GO:0003824 catalytic activity; GO:0004127 cytidylate kinase activity; GO:0004592 pantoate-beta-alanine ligase activity; GO:0016301 kinase activity; GO:0016740 transferase activity; GO:0016772 transferase activity, transferring phosphorus-containing groups; GO:0016776 phosphotransferase activity, phosphate group as acceptor; GO:0016874 ligase activity; GO:0016879 ligase activity, forming carbon-ni…	PF02224	Cytidylate kinase	F	Cytidylate kinase	COG0283	map01100 Metabolic pathways	Metabolism	Global and overview maps	map01100
D0R4I0	Pyruvate kinase OS=Lactobacillus johnsonii (strain FI9785) OX=633699 GN=pyk PE=3 SV=1	pyk	17.32	11	11	11	5710150	Unknown	K00873	PK, pyk; pyruvate kinase [EC:2.7.1.40]	GO:0005975 carbohydrate metabolic process; GO:0006082 organic acid metabolic process; GO:0006090 pyruvate metabolic process; GO:0006091 generation of precursor metabolites and energy; GO:0006096 glycolytic process; GO:0006139 nucleobase-containing compound metabolic process; GO:0006163 purine nucleotide metabolic process; GO:0006164 purine nucleotide biosynthetic process; GO:0006725 cellular arom…	GO:0005622 intracellular anatomical structure; GO:0005737 cytoplasm; GO:0005829 cytosol;	GO:0003824 catalytic activity; GO:0004743 pyruvate kinase activity; GO:0016740 transferase activity; GO:0016772 transferase activity, transferring phosphorus-containing groups; GO:0016773 phosphotransferase activity, alcohol group as acceptor;	PF00224; PF02887; PF00391	Pyruvate kinase, barrel domain; Pyruvate kinase, alpha/beta domain; PEP-utilising enzyme, mobile domain	G	Pyruvate kinase	COG0469	map00010 Glycolysis / Gluconeogenesis	Metabolism	Carbohydrate metabolism	map00010
D0R4I0	Pyruvate kinase OS=Lactobacillus johnsonii (strain FI9785) OX=633699 GN=pyk PE=3 SV=1	pyk	17.32	11	11	11	5710150	Unknown	K00873	PK, pyk; pyruvate kinase [EC:2.7.1.40]	GO:0005975 carbohydrate metabolic process; GO:0006082 organic acid metabolic process; GO:0006090 pyruvate metabolic process; GO:0006091 generation of precursor metabolites and energy; GO:0006096 glycolytic process; GO:0006139 nucleobase-containing compound metabolic process; GO:0006163 purine nucleotide metabolic process; GO:0006164 purine nucleotide biosynthetic process; GO:0006725 cellular arom…	GO:0005622 intracellular anatomical structure; GO:0005737 cytoplasm; GO:0005829 cytosol;	GO:0003824 catalytic activity; GO:0004743 pyruvate kinase activity; GO:0016740 transferase activity; GO:0016772 transferase activity, transferring phosphorus-containing groups; GO:0016773 phosphotransferase activity, alcohol group as acceptor;	PF00224; PF02887; PF00391	Pyruvate kinase, barrel domain; Pyruvate kinase, alpha/beta domain; PEP-utilising enzyme, mobile domain	G	Pyruvate kinase	COG0469	map00620 Pyruvate metabolism	Metabolism	Carbohydrate metabolism	map00620
D0R4I0	Pyruvate kinase OS=Lactobacillus johnsonii (strain FI9785) OX=633699 GN=pyk PE=3 SV=1	pyk	17.32	11	11	11	5710150	Unknown	K00873	PK, pyk; pyruvate kinase [EC:2.7.1.40]	GO:0005975 carbohydrate metabolic process; GO:0006082 organic acid metabolic process; GO:0006090 pyruvate metabolic process; GO:0006091 generation of precursor metabolites and energy; GO:0006096 glycolytic process; GO:0006139 nucleobase-containing compound metabolic process; GO:0006163 purine nucleotide metabolic process; GO:0006164 purine nucleotide biosynthetic process; GO:0006725 cellular arom…	GO:0005622 intracellular anatomical structure; GO:0005737 cytoplasm; GO:0005829 cytosol;	GO:0003824 catalytic activity; GO:0004743 pyruvate kinase activity; GO:0016740 transferase activity; GO:0016772 transferase activity, transferring phosphorus-containing groups; GO:0016773 phosphotransferase activity, alcohol group as acceptor;	PF00224; PF02887; PF00391	Pyruvate kinase, barrel domain; Pyruvate kinase, alpha/beta domain; PEP-utilising enzyme, mobile domain	G	Pyruvate kinase	COG0469	map01100 Metabolic pathways	Metabolism	Global and overview maps	map01100
D0R4I0	Pyruvate kinase OS=Lactobacillus johnsonii (strain FI9785) OX=633699 GN=pyk PE=3 SV=1	pyk	17.32	11	11	11	5710150	Unknown	K00873	PK, pyk; pyruvate kinase [EC:2.7.1.40]	GO:0005975 carbohydrate metabolic process; GO:0006082 organic acid metabolic process; GO:0006090 pyruvate metabolic process; GO:0006091 generation of precursor metabolites and energy; GO:0006096 glycolytic process; GO:0006139 nucleobase-containing compound metabolic process; GO:0006163 purine nucleotide metabolic process; GO:0006164 purine nucleotide biosynthetic process; GO:0006725 cellular arom…	GO:0005622 intracellular anatomical structure; GO:0005737 cytoplasm; GO:0005829 cytosol;	GO:0003824 catalytic activity; GO:0004743 pyruvate kinase activity; GO:0016740 transferase activity; GO:0016772 transferase activity, transferring phosphorus-containing groups; GO:0016773 phosphotransferase activity, alcohol group as acceptor;	PF00224; PF02887; PF00391	Pyruvate kinase, barrel domain; Pyruvate kinase, alpha/beta domain; PEP-utilising enzyme, mobile domain	G	Pyruvate kinase	COG0469	map01110 Biosynthesis of secondary metabolites	Metabolism	Global and overview maps	map01110
D0R4I0	Pyruvate kinase OS=Lactobacillus johnsonii (strain FI9785) OX=633699 GN=pyk PE=3 SV=1	pyk	17.32	11	11	11	5710150	Unknown	K00873	PK, pyk; pyruvate kinase [EC:2.7.1.40]	GO:0005975 carbohydrate metabolic process; GO:0006082 organic acid metabolic process; GO:0006090 pyruvate metabolic process; GO:0006091 generation of precursor metabolites and energy; GO:0006096 glycolytic process; GO:0006139 nucleobase-containing compound metabolic process; GO:0006163 purine nucleotide metabolic process; GO:0006164 purine nucleotide biosynthetic process; GO:0006725 cellular arom…	GO:0005622 intracellular anatomical structure; GO:0005737 cytoplasm; GO:0005829 cytosol;	GO:0003824 catalytic activity; GO:0004743 pyruvate kinase activity; GO:0016740 transferase activity; GO:0016772 transferase activity, transferring phosphorus-containing groups; GO:0016773 phosphotransferase activity, alcohol group as acceptor;	PF00224; PF02887; PF00391	Pyruvate kinase, barrel domain; Pyruvate kinase, alpha/beta domain; PEP-utilising enzyme, mobile domain	G	Pyruvate kinase	COG0469	map01120 Microbial metabolism in diverse environments	Metabolism	Global and overview maps	map01120
D0R4I0	Pyruvate kinase OS=Lactobacillus johnsonii (strain FI9785) OX=633699 GN=pyk PE=3 SV=1	pyk	17.32	11	11	11	5710150	Unknown	K00873	PK, pyk; pyruvate kinase [EC:2.7.1.40]	GO:0005975 carbohydrate metabolic process; GO:0006082 organic acid metabolic process; GO:0006090 pyruvate metabolic process; GO:0006091 generation of precursor metabolites and energy; GO:0006096 glycolytic process; GO:0006139 nucleobase-containing compound metabolic process; GO:0006163 purine nucleotide metabolic process; GO:0006164 purine nucleotide biosynthetic process; GO:0006725 cellular arom…	GO:0005622 intracellular anatomical structure; GO:0005737 cytoplasm; GO:0005829 cytosol;	GO:0003824 catalytic activity; GO:0004743 pyruvate kinase activity; GO:0016740 transferase activity; GO:0016772 transferase activity, transferring phosphorus-containing groups; GO:0016773 phosphotransferase activity, alcohol group as acceptor;	PF00224; PF02887; PF00391	Pyruvate kinase, barrel domain; Pyruvate kinase, alpha/beta domain; PEP-utilising enzyme, mobile domain	G	Pyruvate kinase	COG0469	map01200 Carbon metabolism	Metabolism	Global and overview maps	map01200
D0R4I0	Pyruvate kinase OS=Lactobacillus johnsonii (strain FI9785) OX=633699 GN=pyk PE=3 SV=1	pyk	17.32	11	11	11	5710150	Unknown	K00873	PK, pyk; pyruvate kinase [EC:2.7.1.40]	GO:0005975 carbohydrate metabolic process; GO:0006082 organic acid metabolic process; GO:0006090 pyruvate metabolic process; GO:0006091 generation of precursor metabolites and energy; GO:0006096 glycolytic process; GO:0006139 nucleobase-containing compound metabolic process; GO:0006163 purine nucleotide metabolic process; GO:0006164 purine nucleotide biosynthetic process; GO:0006725 cellular arom…	GO:0005622 intracellular anatomical structure; GO:0005737 cytoplasm; GO:0005829 cytosol;	GO:0003824 catalytic activity; GO:0004743 pyruvate kinase activity; GO:0016740 transferase activity; GO:0016772 transferase activity, transferring phosphorus-containing groups; GO:0016773 phosphotransferase activity, alcohol group as acceptor;	PF00224; PF02887; PF00391	Pyruvate kinase, barrel domain; Pyruvate kinase, alpha/beta domain; PEP-utilising enzyme, mobile domain	G	Pyruvate kinase	COG0469	map01230 Biosynthesis of amino acids	Metabolism	Global and overview maps	map01230
D0R4P3	ATP-dependent Clp protease ATP-binding subunit ClpX OS=Lactobacillus johnsonii (strain FI9785) OX=633699 GN=clpX PE=3 SV=1	clpX	7.36	3	3	3	664286	Unknown	K03544	clpX, CLPX; ATP-dependent Clp protease ATP-binding subunit ClpX	GO:0006508 proteolysis; GO:0006807 nitrogen compound metabolic process; GO:0008152 metabolic process; GO:0009056 catabolic process; GO:0009057 macromolecule catabolic process; GO:0009987 cellular process; GO:0019538 protein metabolic process; GO:0030163 protein catabolic process; GO:0043170 macromolecule metabolic process; GO:0044238 primary metabolic process; GO:0051301 cell division; GO:0071704…		GO:0000166 nucleotide binding; GO:0003824 catalytic activity; GO:0004176 ATP-dependent peptidase activity; GO:0005488 binding; GO:0005524 ATP binding; GO:0008233 peptidase activity; GO:0016462 pyrophosphatase activity; GO:0016787 hydrolase activity; GO:0016817 hydrolase activity, acting on acid anhydrides; GO:0016818 hydrolase activity, acting on acid anhydrides, in phosphorus-containing anhydrid…	PF06689; PF07724; PF10431	ClpX C4-type zinc finger; AAA domain (Cdc48 subfamily); C-terminal, D2-small domain, of ClpB protein	O	ATP-dependent protease Clp, ATPase subunit ClpX	COG1219	map04112 Cell cycle - Caulobacter	Cellular Processes	Cell growth and death	map04112
D0R4P5	Elongation factor Tu OS=Lactobacillus johnsonii (strain FI9785) OX=633699 GN=tuf PE=3 SV=1	tuf	15.15	4	4	4	2905770	Unknown	K02358	tuf, TUFM; elongation factor Tu	GO:0001817 regulation of cytokine production; GO:0001819 positive regulation of cytokine production; GO:0002791 regulation of peptide secretion; GO:0002793 positive regulation of peptide secretion; GO:0032677 regulation of interleukin-8 production; GO:0032757 positive regulation of interleukin-8 production; GO:0032879 regulation of localization; GO:0032880 regulation of protein localization; GO:0…	GO:0005618 cell wall; GO:0005622 intracellular anatomical structure; GO:0005737 cytoplasm; GO:0005886 plasma membrane; GO:0009274 peptidoglycan-based cell wall; GO:0009275 Gram-positive-bacterium-type cell wall; GO:0009986 cell surface; GO:0010339 external side of cell wall; GO:0016020 membrane; GO:0030312 external encapsulating structure; GO:0071944 cell periphery;		PF00009; PF03144; PF03143	Elongation factor Tu GTP binding domain; Elongation factor Tu domain 2; Elongation factor Tu C-terminal domain	J	Translation elongation factor EF-Tu, a GTPase	COG0050	map04626 Plant-pathogen interaction	Organismal Systems	Environmental adaptation	map04626
D0R4P8	Small ribosomal subunit protein uS15 OS=Lactobacillus johnsonii (strain FI9785) OX=633699 GN=rpsO PE=3 SV=1	rpsO	12.36	1	1	1	280866	Unknown	K02956	RP-S15, MRPS15, rpsO; small subunit ribosomal protein S15		GO:0005622 intracellular anatomical structure; GO:0005737 cytoplasm; GO:0005829 cytosol; GO:0005840 ribosome; GO:0015935 small ribosomal subunit; GO:0022626 cytosolic ribosome; GO:0022627 cytosolic small ribosomal subunit; GO:0032991 protein-containing complex; GO:0043226 organelle; GO:0043228 non-membrane-bounded organelle; GO:0043229 intracellular organelle; GO:0043232 intracellular non-membran…		PF00312	Ribosomal protein S15	J	Ribosomal protein S15P/S13E	COG0184	map03010 Ribosome	Genetic Information Processing	Translation	map03010
D0R4P9	Small ribosomal subunit protein bS20 OS=Lactobacillus johnsonii (strain FI9785) OX=633699 GN=rpsT PE=3 SV=1	rpsT	22.35	3	3	3	1777050	Unknown	K02968	RP-S20, rpsT; small subunit ribosomal protein S20						J	Ribosomal protein S20	COG0268	map03010 Ribosome	Genetic Information Processing	Translation	map03010
D0R4T0	Cell division protein DivIB OS=Lactobacillus johnsonii (strain FI9785) OX=633699 GN=ftsQ PE=3 SV=1	ftsQ	6.74	2	2	2	157423	Unknown	K03589	ftsQ; cell division protein FtsQ				PF08478	POTRA domain, FtsQ-type	D	Cell division septal protein FtsQ	COG1589	map04112 Cell cycle - Caulobacter	Cellular Processes	Cell growth and death	map04112
D0R4V3	Small ribosomal subunit protein uS4 OS=Lactobacillus johnsonii (strain FI9785) OX=633699 GN=rpsD PE=3 SV=1	rpsD	17.24	5	5	5	1047180	Unknown	K02986	RP-S4, rpsD; small subunit ribosomal protein S4	GO:0006417 regulation of translation; GO:0006450 regulation of translational fidelity; GO:0009889 regulation of biosynthetic process; GO:0009891 positive regulation of biosynthetic process; GO:0009893 positive regulation of metabolic process; GO:0010468 regulation of gene expression; GO:0010556 regulation of macromolecule biosynthetic process; GO:0010557 positive regulation of macromolecule biosy…	GO:0005622 intracellular anatomical structure; GO:0005737 cytoplasm; GO:0005840 ribosome; GO:0015935 small ribosomal subunit; GO:0032991 protein-containing complex; GO:0043226 organelle; GO:0043228 non-membrane-bounded organelle; GO:0043229 intracellular organelle; GO:0043232 intracellular non-membrane-bounded organelle; GO:0044391 ribosomal subunit; GO:1990904 ribonucleoprotein complex;	GO:0003676 nucleic acid binding; GO:0003723 RNA binding; GO:0003735 structural constituent of ribosome; GO:0005198 structural molecule activity; GO:0005488 binding; GO:0019843 rRNA binding; GO:0097159 organic cyclic compound binding; GO:1901363 heterocyclic compound binding;	PF01479	S4 domain	J	Ribosomal protein S4 or related protein	COG0522	map03010 Ribosome	Genetic Information Processing	Translation	map03010
D0R4W4	ATP synthase epsilon chain OS=Lactobacillus johnsonii (strain FI9785) OX=633699 GN=atpC PE=3 SV=1	atpC	13.01	1	1	1	45940.1	Unknown	K02114	ATPF1E, atpC; F-type H+-transporting ATPase subunit epsilon	GO:0006139 nucleobase-containing compound metabolic process; GO:0006163 purine nucleotide metabolic process; GO:0006164 purine nucleotide biosynthetic process; GO:0006725 cellular aromatic compound metabolic process; GO:0006753 nucleoside phosphate metabolic process; GO:0006754 ATP biosynthetic process; GO:0006793 phosphorus metabolic process; GO:0006796 phosphate-containing compound metabolic pr…	GO:0005622 intracellular anatomical structure; GO:0016020 membrane; GO:0016469 proton-transporting two-sector ATPase complex; GO:0032991 protein-containing complex; GO:0033178 proton-transporting two-sector ATPase complex, catalytic domain; GO:0045259 proton-transporting ATP synthase complex; GO:0045261 proton-transporting ATP synthase complex, catalytic core F(1); GO:0098796 membrane protein com…		PF02823; PF00401	ATP synthase, Delta/Epsilon chain, beta-sandwich domain; ATP synthase, Delta/Epsilon chain, long alpha-helix domain	C	FoF1-type ATP synthase, epsilon subunit	COG0355	map00190 Oxidative phosphorylation	Metabolism	Energy metabolism	map00190
D0R4W4	ATP synthase epsilon chain OS=Lactobacillus johnsonii (strain FI9785) OX=633699 GN=atpC PE=3 SV=1	atpC	13.01	1	1	1	45940.1	Unknown	K02114	ATPF1E, atpC; F-type H+-transporting ATPase subunit epsilon	GO:0006139 nucleobase-containing compound metabolic process; GO:0006163 purine nucleotide metabolic process; GO:0006164 purine nucleotide biosynthetic process; GO:0006725 cellular aromatic compound metabolic process; GO:0006753 nucleoside phosphate metabolic process; GO:0006754 ATP biosynthetic process; GO:0006793 phosphorus metabolic process; GO:0006796 phosphate-containing compound metabolic pr…	GO:0005622 intracellular anatomical structure; GO:0016020 membrane; GO:0016469 proton-transporting two-sector ATPase complex; GO:0032991 protein-containing complex; GO:0033178 proton-transporting two-sector ATPase complex, catalytic domain; GO:0045259 proton-transporting ATP synthase complex; GO:0045261 proton-transporting ATP synthase complex, catalytic core F(1); GO:0098796 membrane protein com…		PF02823; PF00401	ATP synthase, Delta/Epsilon chain, beta-sandwich domain; ATP synthase, Delta/Epsilon chain, long alpha-helix domain	C	FoF1-type ATP synthase, epsilon subunit	COG0355	map00195 Photosynthesis	Metabolism	Energy metabolism	map00195
D0R4W4	ATP synthase epsilon chain OS=Lactobacillus johnsonii (strain FI9785) OX=633699 GN=atpC PE=3 SV=1	atpC	13.01	1	1	1	45940.1	Unknown	K02114	ATPF1E, atpC; F-type H+-transporting ATPase subunit epsilon	GO:0006139 nucleobase-containing compound metabolic process; GO:0006163 purine nucleotide metabolic process; GO:0006164 purine nucleotide biosynthetic process; GO:0006725 cellular aromatic compound metabolic process; GO:0006753 nucleoside phosphate metabolic process; GO:0006754 ATP biosynthetic process; GO:0006793 phosphorus metabolic process; GO:0006796 phosphate-containing compound metabolic pr…	GO:0005622 intracellular anatomical structure; GO:0016020 membrane; GO:0016469 proton-transporting two-sector ATPase complex; GO:0032991 protein-containing complex; GO:0033178 proton-transporting two-sector ATPase complex, catalytic domain; GO:0045259 proton-transporting ATP synthase complex; GO:0045261 proton-transporting ATP synthase complex, catalytic core F(1); GO:0098796 membrane protein com…		PF02823; PF00401	ATP synthase, Delta/Epsilon chain, beta-sandwich domain; ATP synthase, Delta/Epsilon chain, long alpha-helix domain	C	FoF1-type ATP synthase, epsilon subunit	COG0355	map01100 Metabolic pathways	Metabolism	Global and overview maps	map01100
D0R4W6	ATP synthase gamma chain OS=Lactobacillus johnsonii (strain FI9785) OX=633699 GN=atpG PE=3 SV=1	atpG	15.41	4	4	4	4608700	Unknown	K02115	ATPF1G, atpG; F-type H+-transporting ATPase subunit gamma				PF00231	ATP synthase	C	FoF1-type ATP synthase, gamma subunit	COG0224	map00190 Oxidative phosphorylation	Metabolism	Energy metabolism	map00190
D0R4W6	ATP synthase gamma chain OS=Lactobacillus johnsonii (strain FI9785) OX=633699 GN=atpG PE=3 SV=1	atpG	15.41	4	4	4	4608700	Unknown	K02115	ATPF1G, atpG; F-type H+-transporting ATPase subunit gamma				PF00231	ATP synthase	C	FoF1-type ATP synthase, gamma subunit	COG0224	map00195 Photosynthesis	Metabolism	Energy metabolism	map00195
D0R4W6	ATP synthase gamma chain OS=Lactobacillus johnsonii (strain FI9785) OX=633699 GN=atpG PE=3 SV=1	atpG	15.41	4	4	4	4608700	Unknown	K02115	ATPF1G, atpG; F-type H+-transporting ATPase subunit gamma				PF00231	ATP synthase	C	FoF1-type ATP synthase, gamma subunit	COG0224	map01100 Metabolic pathways	Metabolism	Global and overview maps	map01100
[truncated: 291 more rows]
